# Supplementary material for: Hybridization-encoded DNA tags with paper-based readout for anti-forgery raw material tracking
Source: Nat Commun. 2025 Jul 1;16:5832. doi: 10.1038/s41467-025-60282-7 (PMC12214956; doi:10.1038/s41467-025-60282-7)
Supplement: Supplementary file 4 — Source Data [file 41467_2025_60282_MOESM4_ESM.xlsx]

## Sheet: Kinetics_test (Figure 2, S4)
Reaction Time (min)	Fluorescence Decay, Test 1	Fluorescence Decay, Test 2	Fluorescence Decay, Test 3
0.5	18.261	20.453	26.465
1	37.664	31.648	29.435
2	33.66	32.211	31.641
5	50.354	44.019	41.661
10	51.701	47.164	44.949
15	39.106	37.559	44.019
20	45.277	44.271	39.271

## Sheet: Normalized_Signal_Decay (Figure
Bit '1'	Bit '0'
0.877	0.232
0.801	0.149
0.644	0.183
0.838	0.161
0.983	0.137
1	0.115
0.75	0.055
1	0.227
0.497	0.256
0.654	0.316
0.556	0.277
0.482	0.286
0.679	0.033
0.624	0.203
0.785	0.84
0.746	1.001
0.548	0.05
0.485	0.122
0.986	0.124
0.841	0.103
0.803	0.187
0.853	0.171
0.881	0
0.857	0.173
0.783	0.316
0.804	0.277
0.997	0.22
0.879	0.241
0.433	0.273
0.62	0.225
0.47	0
0.3	0
0.58	0.12
0.51	0.18
0.49	0.15
0.48	0.17
1	0.33
0.96	0.2
0.28	0.24
0.1	0.3
0.696	0.083
0.825	0.062
0.386	0.058
0.948	0.095
0.275	0.128
0.539	0.263
0.603	0.16
0.961	0.134
1.003	0.001
0.495	0.069
1.001	0.057
0.938	0.157
0.526	0.289
0.973	0.272
0.872	0.516
0.635	0.139
0.937	-0.002
0.861	0.262
0.718	0.465
0.696	0.372
0.586	0.036
0.65	0.139
0.269	0.197
0.835	0.111
0.533	0.208
0.352	0.105
0.421	0.081
0.88	0
0.641	0.208
0.299	0.131
0.411	0.123
0.483	0.375
1	0
0.614	0.277
0.222	0.057
0.514	0.099
0.905	0.118
0.986	0.23
0.766	0.284
0.514	0.021
0.726	0.152
0.798	0.287
0.556	0.114
0.683	0.146
0.546	0.022
0.735	0.094
0.796	0.212
0.337	0.182
1	0.24
0.612	0.117
0.548	0.195
0.893	0.353
0.691	0.142
0.675	0
0.518	0.305
0.658	0.31
0.849	0.18
0.702	0.53
0.563	0.19
1	0.193
0.204	0.057
0.628	0.154
0.575	0.162
0.297	0.175
0.707	0.051
0.827	0.038
0.517	0
0.573	0.175
0.803	0.169
0.476	0.07
0.598	0.067
0.735	0.1
0.92	0.735
0.358	0.119
0.648	0.002
0.637	0.154
0.712	0.173
0.387	0.112
0.518	0.092
0.67	0
0.695	0.048
1	0.145
0.775	0.039
1	0.033
0.359	0
0.479	0.372
0.816	0.129
0.511	0.017
0.66	0.146
0.493	0.073
0.552	0.048
1	0
0.631	0.298
0.654	0.319
0.46	0.447
0.725	0.11
0.448	0.738
0.484	0.075
0.6	0.144
0.363	0.011
0.802	0.057
0.575	0.124
0.583	0.226
0.93	0.028
0.909	0.068
0.616	0.077
0.599	0.164
0.8	0.13
0.63	0
0.51	0.09
0.761	0.171
1	0.064
0.933	0.022
0.303	0.571
0.7	0
0.313	0.18
0.671	0.04
0.621	0.042
0.563	0.24
0.532	0.333
0.595	0.082
0.436	0.073
0.466	0.131
0.45	0.015
1	0.43
0.583	0.141
0.69167	0.013
0.574778	0
0.612842	0.074
0.310181	0.227
0.719206	0.077
0.455573	0.212
0.876167	0.118
0.382568	0.07
0.814539	0.180409
0.737871	0.0583494
0.999653	0.196298
0.561627	0.0464327
0.636	0.00659468
0.818	0.190012
0.273	0.0866949
0.909	0.11184
0.364	0.0719244
0.818	0.18415
0.455	0.418126
0.636	0.108176
0.727	-0.000192827
1	0.364
0.909	0.182
0.615	0.182
0.769	0
0.385	0.182
1	0.182
0.462	0.154
0.692	0.462
0.538	0.154
0.462	0
0.769	0.077
0.846	0.308
0.538	0.417
0.846	0.167
0.615	0.333
0.692	0
0.75	0
0.833	0.25
0.417	0.083
0.583	0.272
0.75	0.042
0.75	0.296
0.667	0.22
0.583	0.065
0.333	0.107
0.833	0.275
0.833	0.038
0.5	0.037
1	0.215
0.667	0.014
0.5	0
0.722	0.341069
0.369	0.147973
1	0.403608
0.585	0.317327
0.987	0.100223
0.616	0.138396
0.748	0.325612
0.439	0.26931
0.578	0.514165
0.525	0.700267
0.33	-8.90869e-05
0.767	0.206192
0.651403	0.61145
0.456704	0.2143
1.00009	0.40365
0.636303	0.37185
0.889666	0.0066
0.645212	0.0682
0.371982	0.50355
0.551403	0.1116
0.549087	0.3589
0.447617	0.37995
0.373497	-5e-05
0.822316	0.19555
0.68945	0.310733
0.42545	0.194006
0.96935	-8.10045e-05
0.50455	0.564358
1.00015	0.0198866
0.51625	0.223167
0.32505	0.111098
0.455	0.166788
0.5749	0.117942
0.5666	0.109356
0.63105	0.1597
0.6213	0.159417
0.645525	0.57525
0.999959	0.797833
0.910531	0.212
0.75565	0.577917
0.330053	0.282083
0.478412	0.551833
0.892669	0.396
0.47663	0.359583
0.718874	0.42
0.380397	0.264833
0.426812	0.4255
0.719968	-0.000166667
0.871203	0.512276
0.660583	0.422762
0.99475	0.285806
1	0.376087
0.932333	0.234
0.34575	0.134527
0.306417	0.373146
0.72825	0.381138
0.473583	0.605179
0.479333	-2.83945e-17
0.319917	0.180563
0.233417	0.192072
0.74125	0.451443
0.753917	0.308467
0.749488	0.312893
0.423	0.369852
0.813875	0.233
0.438427	0.111225
1.00013	0.20263
0.774488	0.328159
0.279412	0.514881
0.493478	6.41437e-05
0.64009	0.153881
0.738491	0.188967
0.790665	0.000250941
0.74335	0.0324341
0.81899	0.223024
0.815202	0.202509
0.378	0.371016
0.632393	0.230113
0.42694	0.24655
1.00026	0.404203
0.759589	0.474718
0.235664	0.16857
0.507184	0.223651
0.567736	0.299624
0.524246	0.0521987
0.690314	0.191205
0.689096	0.0572476
0.873509	0.00895766
0.668507	0.165147
0.47936	0.0722313
0.738394	0.0321661
0.803137	0.400163
0.451631	0.208388
0.957277	0.0228827
1.00031	0.000325733
0.660665	0.0977199
0.787327	0.327678
0.901694	0.651754
0.652196	0.814882
0.801945	0.405592
0.75171	0.755071
0.774267	0.573839
0.710668	0.425687
0.905619	0.565213
0.583062	0.683697
0.894788	0.46436
1.00016	0.817441
0.718567	0.765024
0.519137	0.24589
0.99601	0.000273973
0.59487	0.0845205
0.630537	0.0143836
0.511943	0.30589
0.115829	0.0486301
0.735545	0.0526027
1.00009	0.428219
0.447299	0.225411
0.535545	0.0386
0.625213	0.179315
0.401706	0.128493
0.642654	0.105499
9.47867e-05	6.39386e-05
0.197062	0.0453325
0.367773	0.120908
0.398014	0.187148
0.624315	0.0533887
0.740959	0.0241049
0.936507	0.218478
0.990068	0.0939258
0.360068	0.0071
1.00007	0.129284
0.66411	0.200703
0.580959	0.194
0.426507	0.0371531
0.723356	0.196
0.693219	0.205601
0.394949	0.128623
0.506458	0.158016
0.619885	-0.000256937
0.632737	0.178931
0.720396	0.0107914
0.543223	0.282271
1.00019	0.205344
0.625639	0.134995
0.738811	0.259
0.415985	0.0707865
0.726918	0.069
0.596547	0.000107009
0.913412	0.0156768
0.999538	0.277047
0.68073	0.0902622
0.542446	0.0120385
0.846249	0.0847512
0.60519	0.00802568
0.792	0.129374
0.560432	0.00390583
0.460329	0.125
0.573176	-0.00017452
0.309147	0.161722
0.709301	0.0812682
0.664526	0.121408
0.999839	0.128563
0.491546	0.193892
0.441787	0.00913
0.438737	0.148517
0.526378	0.211984
0.6	0.22612
0.629642	0.0456079
0.453772	0.124
0.650615	0.208681
0.171375	0.234657
0.422472	0.0548452
0.777196	0.303297
0.677	0.30969
1	0.266016
0.528796	0.0757
0.484177	0.12362
0.892728	0.557739
0.608319	0.00713324
0.815	0.000201884
0.609075	0.0722
0.350204	0.251312
0.679465	0.129552
0.545899	-7.71605e-05
0.676985	0.235262
1	0.263
0.938089	0.121991
0.600135	0.104167
0.534859	0.439043
0.809219	0.279707
0.83183	0.158333
0.591	0.271142
0.761911	-8.52e-17
0.554778	0.0247843
0.454643	0.123202
0.508883	0.125
0.489352	0.311889
0.512	0.317
0.930401	0.0771812
1.00949	0.28442
0.113966	0.503691
0.71142	0.82651
0.437037	0.327709
0.546219	0.574065
0.282562	0.561
0.859	0.333306
0.878472	0.255
0.456713	0.362791
0.604314	0.431395
0.507	0.348588
0.770038	0.20191
0.999808	0.113372
0.404602	0.108887
0.834756	0.483389
0.671429	0.230316
0.488159	0.000332226
0.593816	0.0365
0.89	0.117733
0.886865	0.138
0.715244	0.00431766
0.999917	0.304395
0.581	0.0632999
0.808804	0.0593678
0.713455	0.0711642
0.820847	0.119198
0.728654	0.0515806
0.874834	0.216423
0.665532	0.000231303
0.461296	0.0623
0.474	0.288553
0.842	0.0829354
0.461379	0.00358146
0.903547	0.16236
0.615	0.257374
0.759753	0.114
0.837317	0.0700843
0.880648	0.0105337
0.593755	0.066573
1.00054	0.0797051
0.700694	-0.000210674
0.565305	0.00254
0.877	0.110282
0.865	0.0875
0.549113	0.113169
0.811	0.0502113
0.573736	0.0880282
0.995716	0.0889
0.875351	0.0884507
0.522542	-0.000211268
0.782	0.0723944
1	0.158239
0.479354	0.0961972
0.529565	0.199254
0.822	0.0202
0.735604	0.161872
0.535183	0.198
0.676479	0.133379
0.488028	0.103
0.94838	0.0151967
0.332394	0.0356852
0.488732	0.160855
0.748873	-6.78426e-05
1	0.0139756
0.587	0.0216418
0.788028	0.0118
0.754859	0.0824099
0.652535	7.8116e-17
0.785563	0.372032
0.715	0.265
0.49749	0.30431
0.829986	0.218206
0.722795	0.292172
0.62422	0.502814
0.680461	0.183201
0.431479	0.237
0.506988	0.281354
0.999729	0.0553
0.704	0.209
0.621235	0.266493
0.475848	0.331129
0.464	0.322363
0.518821	0.0471025
0.3927	0.300743
0.54204	0.105
0.679595	0.180906
0.393755	-0.000223
0.571944	0.150149
0.999824	0.0520059
0.949	0.0361
0.935	0.458284
0.686456	0.497485
0.910026	0.0837278
0.82734	0.284
0.887296	0.372485
0.839	0.181953
0.613001	0.288166
0.814	0.598
0.649851	0
0.999629	0.112426
0.50052	0.371
0.575	0.244
0.812481	0.154057
0.795914	0.044
0.641902	0.1176
0.877	0.000114
0.622041	0.0944
0.74	0.0677714
1.0003	0.129429
0.776775	0.0447
0.79142	0.0429143
0.732	0.0472571
0.461095	0.0526857
0.718491	0.354
0.738609	0.00971429
0.665237	0.0754
0.421893	0.109133
0.147943	0.0139
0.869	0.0468243
0.565	0.152898
0.652286	0.119657
0.912743	0.0787
0.595714	0.0866018
1	0.0153
0.659543	0.0270746
0.5464	0.0993973
0.880286	0.0983
0.829	0.00203987
0.83134	0.117942
1.00185	0.131
0.738	0.246
0.611961	0.243687
0.65809	0.309521
0.603245	0.236
0.661752	0.18187
0.77733	0.229068
0.458924	0.261
0.680959	0.33761
0.668	0.404
0.649629	0.19318
0.872687	0.234841
1.00014	0.273093
0.195712	0
0.68214	0.331938
0.839602	0.18842
0.977	0.186903
0.67323	0.13677
1	0
0.89646	0.0716372
0.826	0.151593
0.505531	0.354
0.771	0.00323009
0.882168	0.00884
0.528496	0.0864701
0.64531	0.0624
0.667212	0.0447846
0.739867	0.132653
0.947	0.0231
0.42469	0
0.680221	0.0833333
0.480752	0.120257
0.782743	0.334
0.569539	0.00589569
0.739	0
0.492328	0.0357
0.983296	0.0292934
0.508	0.111734
0.360204	0.213
0.999773	0.0309208
0.287944	0.221556
0.392933	0.19839
0.682	0.000178891
0.387226	0.0178
0.244444	0.118
0.780197	0.331485
0.635	0.254
0.762355	0.180322
0.718	0.192
0.273533	0.278891
0.826724	0.450984
0.603	0.328354
0.227837	0.0671
0.536	0.0934265
0.882441	-0.000164
0.434475	0.165
0.479486	0.181676
0.567794	0.235579
0.706595	0.260148
0.645	0.243
0.34848	0.347083
0.542056	0.296795
0.543769	0.22728
0.9997	0.275021
0.832	0.282804
0.466	0.307029
0.519231	0.32551
0.721	0.245427
0.790161	0.266856
0.507156	0.253704
0.828444	0.328382
0.79678	0.350416
1.00018	0.335299
0.824	0.303704
0.251968	0.269803
0.753131	0.308995
0.74	0
0.590386	0.0554913
0.743632	0.141618
0.7	0.113102
0.856368	0.205106
0.760805	0.248844
0.547905	0.274277
0.69433	0.109773
1	0.0659109
0.764421	0.000312744
0.875021	0.175606
0.395	0.174433
0.613643	0.206568
0.610317	0.0673182
0.563039	0.132916
0.623507	0.0388585
0.64709	0.0886548
0.51644	0.0245543
0.470106	0.131767
0.578912	0.0904376
0.653704	0.126175
0.606576	0
0.628042
0.224565
0.735742
0.511368
0.771098
0.517823
0.582659
0.895087
0.832466
0.593738
0.56657
0.732274
1
0.9342
0.794605
0.943738
0.629672
0.648073
0.902216
0.58921
0.806255
0.660281
0.533151
0.700391
1.00047
0.954183
0.678968
0.530884
0.792025
0.764738
0.76896
0.465754
0.425958
0.62541
0.518963
0.53517
0.830227
0.605429
0.636386
0.494408
0.929822
0.999838
1
0.608509
0.66953
0.792707
0.808266
0.62188
0.815154
0.588736
0.363209
0.554295

## Sheet: Raw_Errors_Count(Figure 4)
Solution	Dried with Trehalose	Dried without Trehalose
2	1	7
3	3	8
1	0	5
2	1	4
2	0	7
2	1	6
2	0	10
4	3	9
2	3	13
3		10
2		11
2		6
0		4
1		4
3
0
3
1
2
2
2
0
0
3
3
3

## Sheet: Raw_Error_by_Bit (Figure S6)
Bit Number	Raw error counts
5	[0;0]
10	[1;0;1]
17	2
20	[1;2;1]
22	2
24	[2;3;1;2;2;2;2;4;2;3;2;1;2;3;3;0;0;1;0;1;0;3]
25	[3;1;2;2;2;0;0;3;3;3;3]

## Sheet: Plate Reader (Figure S8)
Time	T° 485/20,528/20	A1	A2	A3	A4	A5	A6	A7	A8	A9	A10	A11	A12	B1	B2	B3	B4	B5	B6	B7	B8	B9	B10	B11	B12	C1	C2	C3	C4	C5	C6	C7	C8	C9	C10	C11	C12	D1	D2	D3	D4	D5	D6	D7	D8	D9	D10	D11	D12
00:00:00	25	33030	32324	32207	33128	32762	32969	33138	33409	33872	34356	34311	34384	34331	33940	32488	32691	32339	35648	36968	32612	33709	33489	34562	34657	30853	30295	30564	29723	30444	31300	30806	30531	30548	31297	31309	31814	29771	29959	30165	29992	29935	34126	32316	31675	29896	30424	30566	31504
00:01:00	25	33164	32534	32455	33151	33098	33205	33337	33587	34064	34652	34540	34535	34431	34282	32491	32844	32528	35967	37347	32888	33977	33824	34728	34836	30933	30343	30571	29736	30438	31320	30901	30612	30498	31336	31287	31661	29877	30099	30340	30129	29966	34099	32379	31690	29967	30437	30496	31195
00:02:00	25	33497	32745	32712	33449	33503	33474	33403	33845	34244	34903	34555	34801	34406	34289	32358	32860	32683	36181	37508	33063	34177	33961	34829	35020	30845	30359	30513	29710	30428	31193	30850	30586	30590	31318	31307	31753	30024	30367	30544	30215	30198	34300	32531	31858	30000	30573	30576	31340
00:03:00	25	33678	33009	32873	33551	33737	33745	33335	33969	34322	34991	34502	34751	34738	34648	32684	33016	32888	36400	37771	33169	34419	34232	34784	35053	30841	30357	30614	29619	30374	31246	30887	30597	30680	31307	31310	31805	30051	30547	30605	30307	30218	34377	32491	31869	29915	30571	30621	31227
00:04:00	25	33866	33112	32930	33578	33760	34018	33394	34117	34576	35058	34506	34710	34823	34783	32981	33246	33050	36583	37935	33353	34497	34255	35045	35212	30754	30192	30771	29560	30400	31393	30919	30808	30727	31407	31445	31976	30251	30734	30812	30514	30354	34500	32735	32065	30170	30587	30762	31293
00:05:00	25	33853	33224	32978	33433	33648	33987	33333	34103	34510	34812	34442	34731	34482	34969	32994	33312	33152	36799	38035	33339	34424	34317	34837	35284	30876	30235	30890	29805	30623	31510	31131	30837	30775	31411	31512	32077	30197	30806	30886	30528	30456	34591	32616	31923	30223	30665	30724	31520
00:10:22	25	38663	32763	37803	33463	39184	33861	39467	34109	40869	35495	42119	35244	38716	34480	38648	33276	38406	36445	44301	33444	40582	34738	41434	34970	31139	34072	30580	34288	30919	36321	30891	34551	30799	35207	30930	35747	30260	34380	30659	34709	30554	37863	32613	36573	30379	34194	30651	35178
00:11:22	25	38846	32657	38683	33357	39686	33819	40316	34095	41660	35451	43216	35174	39512	34530	39578	33272	39070	36474	44900	33442	41314	34771	42607	34968	31124	34699	30535	34954	30909	36952	30915	35347	30630	35921	30973	36746	30219	34933	30519	35327	30468	38283	32521	37175	30281	34838	30589	36113
00:12:22	25	39050	32590	39188	33290	39983	33941	40871	34080	42135	35566	43846	35334	39954	34486	39873	33273	39361	36518	45196	33465	41708	34855	43370	35050	31061	35188	30634	35518	30872	37373	30865	35909	30571	36427	30826	37440	30092	35461	30391	35704	30320	38621	32308	37664	30107	35522	30378	37005
00:13:22	25	39342	32621	39474	33321	40129	33877	41146	34257	42434	35664	44102	35314	40010	34347	39947	33162	39470	36368	45097	33515	41833	34832	43554	35083	30929	35496	30495	35998	30745	37879	30711	36317	30406	36825	30670	38087	30107	36050	30392	36286	30306	39031	32249	38299	30108	36132	30407	37667
00:14:22	25.1	39609	32601	39698	33301	40284	33800	41320	34086	42470	35550	44395	35291	39831	34248	39979	32982	39353	36290	45171	33373	41822	34687	43678	34973	30821	35785	30315	36406	30569	38120	30625	36875	30418	37340	30752	38852	30169	36640	30522	36776	30433	39538	32335	38855	30107	36640	30336	38533
00:15:22	25.1	39704	32614	39819	33314	40427	33759	41389	34048	42525	35378	44357	35066	39981	34214	39904	32890	39364	36222	45012	33171	41690	34523	43702	34792	30783	36075	30348	36786	30586	38569	30700	37376	30378	37889	30822	39622	30207	37191	30542	37290	30456	39942	32380	39482	30133	37246	30491	39444
00:16:22	25.1	39734	32385	39736	33085	40335	33684	41189	33927	42381	35301	44167	34989	40110	34129	40057	32927	39478	36113	44994	33114	41551	34459	43597	34673	30775	36483	30378	37379	30663	38957	30693	37893	30476	38467	30793	40331	30140	37472	30469	37585	30388	40331	32447	39927	30139	37721	30471	39886
00:17:22	25.1	39839	32501	39870	33201	40415	33585	41198	33865	42255	35287	44303	34987	40291	34179	40202	32974	39524	36169	45043	33085	41617	34393	43710	34638	30907	36784	30430	37851	30713	39453	30794	38319	30560	38848	30856	40939	30135	37691	30468	37879	30367	40551	32454	40272	30139	38135	30501	40453
00:18:22	25.1	39831	32308	39823	33008	40406	33544	41114	33750	42341	35208	44387	35020	40422	34250	40345	33051	39767	36228	45051	33191	41690	34453	43754	34694	31019	37301	30543	38131	30735	39774	30810	38733	30461	39102	30764	41274	29949	37826	30337	38000	30285	40635	32346	40438	30103	38370	30400	40901
00:19:22	25.1	40004	32415	40114	33115	40547	33653	41294	33895	42443	35283	44467	35120	40472	34218	40446	33067	39905	36309	45074	33152	41812	34553	43925	34871	31008	37499	30444	38469	30683	39972	30749	38977	30372	39243	30747	41556	29962	37955	30284	38167	30115	40644	32283	40557	29942	38506	30233	41198
00:20:22	25.1	40210	32504	40214	33204	40813	33743	41385	33975	42610	35449	44634	35125	40435	34089	40377	32979	39773	36323	45066	33192	41871	34642	43999	34809	30818	37519	30290	38635	30601	40179	30635	39161	30317	39383	30582	41778	29942	38232	30210	38506	30263	40929	32220	40809	29924	38874	30204	41420
00:21:22	25.1	40400	32576	40310	33276	40933	33772	41299	33921	42608	35398	44578	35011	40400	34107	40408	32964	39850	36350	45033	33088	41678	34478	43951	34792	30678	37677	30317	38884	30492	40273	30511	39302	30259	39643	30621	42087	30113	38572	30297	38695	30259	41112	32181	40994	29938	39025	30270	41837
00:22:22	25.2	40500	32555	40389	33255	40931	33717	41294	33802	42523	35286	44424	34948	40450	33874	40277	32863	39777	36132	44705	32940	41560	34436	43831	34667	30746	37837	30246	39199	30507	40628	30524	39622	30295	39861	30571	42525	30108	38913	30392	39083	30282	41384	32323	41251	30029	39416	30355	42201
00:23:22	25.2	40479	32340	40500	33040	40880	33512	41277	33736	42291	35149	44276	34760	40501	33985	40452	32871	39763	35961	44520	32865	41436	34264	43749	34500	30802	38208	30343	39646	30671	40967	30761	39995	30420	40136	30736	42980	29992	39036	30417	39263	30306	41429	32353	41411	30108	39708	30413	42684
00:24:22	25.2	40389	32230	40395	32930	40778	33423	40968	33666	42188	35077	44341	34884	40800	34087	40650	32913	39921	36253	44724	33054	41693	34344	43818	34634	30939	38482	30419	39896	30673	41263	30616	40074	30391	40335	30668	43058	29938	39086	30310	39282	30229	41325	32271	41388	29931	39833	30320	42731
00:25:22	25.2	40488	32230	40467	32930	40951	33553	41146	33761	42331	35242	44555	35019	40857	34092	40679	32919	40095	36354	44726	33039	41679	34363	43922	34638	30895	38663	30441	40105	30713	41299	30744	40177	30330	40394	30697	43219	29844	39217	30266	39433	30174	41381	32178	41525	29894	39937	30301	42944
00:26:22	25.2	40657	32289	40514	32989	40948	33573	41051	33811	42270	35192	44446	34974	40856	34153	40863	32848	39974	36346	44728	32966	41679	34387	43875	34774	30921	38863	30366	40177	30677	41395	30627	40242	30352	40527	30607	43361	29820	39438	30171	39528	30062	41445	32197	41466	29933	39926	30243	43149
00:27:22	25.2	40632	32265	40607	32965	41078	33645	41015	33886	42335	35111	44413	34937	40961	34074	40741	33045	39998	36293	44849	33108	41623	34479	43877	34571	30847	39025	30379	40321	30750	41592	30566	40380	30293	40552	30628	43516	29828	39408	30129	39658	30096	41478	32040	41470	29913	40055	30192	43265
00:28:22	25.3	40808	32311	40743	33011	41168	33541	41164	33854	42381	35200	44466	34906	40986	34081	40673	32966	39927	36225	44782	33128	41730	34435	43896	34704	30836	39165	30313	40486	30582	41382	30656	40376	30277	40530	30561	43520	29861	39565	30138	39755	30003	41452	32049	41357	29755	40077	30200	43229
00:29:22	25.3	40980	32322	40853	33022	41172	33580	41054	33787	42300	35156	44526	34946	41003	34097	40652	32912	39853	36209	44660	32999	41669	34355	43922	34722	30769	39164	30321	40486	30499	41471	30452	40338	30172	40540	30506	43539	29866	39713	30190	39972	29975	41487	32066	41424	29755	40023	30125	43290
00:30:22	25.3	41080	32454	41021	33154	41303	33556	41225	33904	42290	35111	44395	34968	40985	34016	40672	32893	39748	36245	44587	33053	41595	34402	43996	34746	30726	39255	30187	40441	30514	41407	30475	40324	30156	40500	30501	43600	29791	39987	30152	40063	30094	41527	32122	41540	29856	40178	30194	43401
00:31:22	25.3	41132	32435	41003	33135	41300	33563	41191	33778	42298	35188	44436	34871	40994	33787	40455	32698	39616	35973	44333	32874	41494	34301	43763	34599	30626	39265	30198	40485	30411	41333	30422	40349	30184	40605	30449	43715	29992	40199	30288	40498	30230	41847	32099	41661	29833	40433	30174	43519
00:32:22	25.3	41118	32304	40925	33004	41220	33484	40911	33707	42210	35055	44293	34661	40949	33838	40416	32727	39667	35958	44302	32798	41301	34219	43640	34463	30559	39411	30122	40448	30312	41384	30425	40412	30087	40714	30558	43877	29925	40270	30267	40592	30179	41683	32194	41756	29893	40435	30137	43654
00:33:22	25.3	41235	32323	40910	33023	41228	33462	40973	33624	42172	34955	44179	34683	41004	33770	40364	32617	39547	36001	44348	32800	41397	34112	43549	34328	30619	39451	30160	40578	30373	41408	30451	40495	30156	40733	30570	43875	29982	40412	30305	40614	30214	41992	32141	41759	29949	40490	30237	43752
00:34:22	25.4	41181	32243	40739	32943	40928	33382	40919	33575	41962	34877	44155	34684	41151	33800	40471	32703	39581	35853	44338	32714	41346	34110	43477	34291	30611	39699	30136	40599	30492	41571	30528	40619	30270	40781	30542	44056	29952	40545	30246	40844	30168	41820	32150	41760	29874	40508	30228	43943
00:35:22	25.4	41156	32102	40709	32802	40838	33280	40731	33419	41940	34824	44106	34578	41229	33900	40493	32677	39609	35892	44358	32681	41271	34075	43574	34373	30724	39923	30321	40613	30550	41548	30523	40652	30230	40911	30540	43984	29852	40525	30084	40708	30125	41859	32076	41761	29824	40531	30262	43791
00:36:22	25.4	41188	32141	40664	32841	40788	33288	40777	33449	41975	34900	44156	34652	41373	34030	40510	32824	39591	35969	44385	32761	41410	34227	43525	34429	30741	39887	30267	40703	30477	41591	30563	40640	30246	40870	30521	44126	29856	40593	30246	40904	30130	41924	32157	41964	29886	40640	30197	43929
00:37:22	25.4	41294	32221	40744	32921	40840	33341	40854	33554	41897	34882	44086	34659	41427	33921	40484	32784	39671	36067	44313	32768	41342	34161	43489	34289	30634	40060	30220	40764	30554	41706	30541	40727	30241	40975	30552	44155	29833	40636	30126	40886	30078	41782	32083	41737	29879	40565	30230	43932
00:38:22	25.4	41344	32154	40813	32854	40842	33279	40806	33566	42028	35032	44216	34622	41345	33846	40513	32894	39779	36110	44435	32792	41533	34295	43703	34362	30629	40156	30171	40713	30469	41623	30485	40601	30150	40870	30559	44211	29718	40408	30077	40768	29989	41795	32056	41800	29789	40559	30264	43971
00:39:22	25.5	41397	32283	40812	32983	40871	33518	41023	33646	42240	35052	44338	34852	41456	33891	40671	32841	39721	36059	44520	32832	41615	34226	43766	34539	30677	40046	30201	40730	30404	41548	30413	40525	30196	40635	30334	43915	29681	40495	30046	40749	29952	41627	31900	41586	29656	40343	29997	43715
00:40:22	25.5	41744	32367	41037	33067	40920	33501	41025	33697	42232	35061	44359	34824	41316	33790	40391	32736	39629	36090	44556	32916	41565	34245	43748	34470	30649	40038	30122	40546	30403	41546	30346	40430	30022	40711	30416	43818	29761	40482	30002	40661	29891	41630	31849	41527	29701	40396	30030	43786
00:41:22	25.5	41656	32361	40943	33061	40998	33483	41023	33719	42212	35043	44393	34834	41244	33758	40409	32804	39598	36075	44440	32813	41460	34247	43768	34512	30563	39984	30040	40597	30350	41422	30394	40422	29951	40562	30266	43928	29763	40491	30062	40853	29926	41709	31968	41529	29609	40345	29920	43662
00:42:22	25.5	41654	32250	40979	32950	40902	33374	41004	33607	42082	34957	44236	34717	41010	33690	40202	32565	39550	35878	44273	32770	41396	34176	43577	34422	30438	39865	29963	40486	30247	41383	30306	40452	29964	40636	30326	43889	29872	40649	30140	40955	30079	41782	32000	41682	29670	40452	30102	43821
00:43:22	25.5	41624	32213	40833	32913	40942	33422	40825	33594	42004	34842	44262	34640	40956	33567	40206	32488	39371	35756	44171	32678	41251	34167	43532	34332	30431	39912	29967	40470	30376	41315	30294	40507	29971	40602	30360	44001	29820	40730	30124	40905	30002	41792	32001	41711	29802	40476	30011	43783
00:44:22	25.6	41548	32166	40862	32866	40765	33263	40800	33448	41914	34821	44136	34598	41041	33634	40249	32460	39449	35763	44076	32600	41231	33989	43357	34241	30489	39964	30117	40508	30313	41527	30408	40641	30144	40899	30427	44071	29793	40742	30134	40989	30085	41892	32134	41863	29848	40586	30132	44029
00:45:22	25.6	41394	32100	40611	32800	40632	33187	40708	33349	41907	34733	43928	34474	41093	33814	40416	32660	39533	36025	44288	32690	41316	34083	43465	34288	30611	40148	30230	40807	30498	41731	30508	40595	30122	40937	30395	44104	29668	40492	30020	40773	30006	41686	32038	41675	29698	40534	29980	44056
00:46:22	25.6	41390	32105	40636	32805	40659	33191	40761	33389	42006	34801	44192	34571	41198	33788	40485	32771	39661	36026	44455	32751	41441	34144	43595	34395	30600	40224	30179	40727	30494	41642	30460	40635	30197	40864	30419	44142	29715	40385	30037	40774	29970	41706	31953	41601	29734	40486	30088	43992
00:47:22	25.6	41330	32049	40628	32749	40739	33225	40758	33443	41891	34837	44170	34637	41187	33808	40522	32704	39678	36013	44348	32740	41357	34154	43504	34300	30527	40249	30253	40746	30508	41717	30452	40766	30201	40902	30461	44095	29743	40495	30075	40890	29962	41722	31945	41682	29799	40522	30013	44061
00:48:22	25.6	41293	32013	40575	32713	40605	33212	40714	33375	41947	34767	44170	34646	41140	33763	40424	32689	39545	35928	44413	32723	41484	34092	43564	34289	30615	40260	30145	40700	30496	41620	30389	40654	30137	40864	30371	44054	29586	40438	29945	40667	29936	41700	31858	41673	29629	40547	30044	43994
00:49:22	25.6	41501	32150	40805	32850	40809	33427	40971	33542	41985	34917	44186	34629	41123	33798	40509	32713	39559	35933	44327	32818	41467	34240	43664	34490	30486	40185	30025	40655	30476	41610	30382	40544	29981	40735	30363	43840	29566	40354	29898	40557	29892	41538	31790	41495	29542	40347	29958	43884
00:50:22	25.7	41520	32224	40879	32924	40887	33441	40841	33595	42102	34956	44156	34655	41086	33733	40276	32556	39613	35892	44326	32762	41462	34131	43666	34364	30524	40107	30059	40651	30405	41425	30373	40411	30022	40639	30298	43894	29678	40429	29903	40750	29810	41506	31870	41582	29581	40316	29867	43730
00:51:22	25.7	41612	32146	40868	32846	40850	33368	40922	33554	42006	34901	44164	34647	40983	33581	40309	32622	39439	35855	44278	32697	41277	34087	43677	34413	30409	40031	30060	40470	30283	41305	30324	40283	29933	40638	30194	43868	29828	40580	30053	40863	29921	41744	31940	41685	29708	40293	29880	43758
00:52:22	25.7	41546	32075	40856	32775	40717	33312	40774	33427	41861	34771	44048	34545	40941	33586	40221	32478	39334	35641	44013	32525	41078	34058	43482	34234	30391	40024	29952	40423	30224	41347	30283	40302	29981	40594	30267	43968	29755	40608	30014	40890	29892	41704	31865	41624	29704	40369	29898	43799
00:53:22	25.7	41510	32035	40769	32735	40835	33258	40841	33403	41881	34797	44069	34494	40839	33433	40129	32390	39384	35751	44146	32571	41211	33909	43322	34208	30387	39946	29892	40489	30178	41403	30258	40410	30061	40651	30320	43970	29764	40541	30126	40956	29984	41803	31958	41772	29716	40555	29983	43854
00:54:22	25.7	41473	32132	40826	32832	40732	33266	40748	33445	41835	34753	44037	34429	40898	33480	40194	32432	39353	35640	44157	32513	41124	33925	43342	34142	30306	40015	29935	40586	30311	41448	30326	40453	30075	40701	30319	44144	29765	40602	30089	41089	29994	41741	32101	41726	29812	40623	30057	43957
00:55:22	25.7	41450	32004	40664	32704	40708	33209	40761	33354	41718	34686	43843	34407	41007	33516	40153	32439	39301	35723	43951	32544	41104	33891	43299	34107	30422	40036	29976	40555	30350	41523	30333	40557	30060	40707	30321	44134	29753	40569	30047	40908	30047	41839	32026	41786	29766	40574	30062	44060
00:56:22	25.8	41406	32019	40704	32719	40725	33238	40599	33345	41706	34612	43823	34374	41006	33573	40190	32607	39438	35704	44010	32607	41148	33897	43284	34170	30326	40043	30076	40614	30359	41570	30460	40653	30173	40793	30449	44147	29648	40578	30023	40864	29955	41769	31970	41746	29829	40533	30094	44033
00:57:22	25.8	41153	31961	40484	32661	40567	33018	40643	33276	41762	34746	43994	34450	41119	33681	40373	32534	39469	35751	44232	32679	41298	34044	43523	34229	30574	40175	30172	40790	30381	41665	30443	40648	30089	40792	30430	43997	29530	40299	29816	40732	29809	41632	31929	41577	29569	40479	30005	44015
00:58:22	25.8	41282	31994	40656	32694	40635	33109	40723	33294	41929	34791	44027	34582	41131	33751	40421	32690	39566	36040	44266	32756	41260	34108	43513	34293	30445	40296	30121	40782	30359	41605	30352	40586	30089	40637	30238	43987	29611	40315	29840	40601	29772	41481	31758	41464	29604	40391	29895	43913
00:59:22	25.8	41346	32098	40829	32798	40858	33247	40853	33488	41942	34859	44127	34634	40848	33593	40209	32653	39466	35816	44233	32735	41393	34120	43540	34391	30492	40047	29968	40505	30265	41267	30248	40356	29888	40558	30209	43866	29579	40312	29819	40740	29872	41587	31794	41453	29524	40320	29905	43758
01:00:22	25.8	41444	32098	40805	32798	40857	33253	40917	33481	42079	34959	44085	34542	40992	33664	40309	32600	39496	35861	44253	32750	41296	34170	43519	34297	30365	40055	29986	40512	30219	41400	30208	40368	29850	40601	30255	43839	29527	40391	29860	40791	29845	41481	31799	41521	29546	40214	29851	43730
01:01:22	25.8	41442	32037	40760	32737	40719	33221	40777	33477	41924	34852	44079	34535	40886	33511	40247	32578	39440	35792	44207	32634	41367	34034	43427	34214	30399	40000	29941	40545	30254	41377	30184	40330	29856	40636	30163	43811	29586	40324	29766	40755	29873	41590	31834	41578	29502	40315	29802	43792
01:02:22	25.9	41400	32092	40760	32792	40837	33240	40751	33396	41852	34795	43982	34493	40837	33428	40136	32386	39308	35687	43963	32508	41156	33909	43335	34171	30280	39981	29858	40480	30189	41353	30302	40320	29855	40660	30217	43876	29715	40583	29945	40909	29893	41751	31963	41585	29600	40393	29843	43910
01:03:22	25.9	41409	32133	40789	32833	40790	33224	40827	33347	41788	34591	43912	34446	40795	33523	40119	32394	39211	35550	43932	32465	41067	33901	43298	34089	30237	39886	29846	40408	30220	41314	30262	40432	29955	40691	30266	44049	29684	40530	29936	40877	29918	41763	31838	41770	29585	40445	29969	43907
01:04:22	25.9	41326	32041	40658	32741	40688	33240	40715	33359	41842	34725	44056	34450	40726	33472	40071	32441	39319	35658	43961	32544	41177	33973	43340	34145	30288	39917	29897	40417	30293	41332	30254	40441	29944	40551	30224	43944	29727	40504	29976	40968	29979	41690	31852	41645	29618	40372	29985	43868
01:05:22	25.9	41438	32044	40705	32744	40679	33231	40768	33380	41869	34692	43952	34467	40768	33402	40079	32341	39289	35616	43884	32518	41056	33862	43150	34110	30172	39888	29867	40328	30182	41214	30303	40431	29877	40662	30219	43956	29666	40569	29962	40822	29795	41754	31955	41619	29594	40421	29974	43846
01:06:22	25.9	41477	32054	40766	32754	40643	33259	40790	33430	41862	34684	43991	34448	40715	33368	40109	32412	39205	35548	43948	32435	41046	33857	43300	34100	30251	39877	29894	40478	30185	41378	30229	40302	29966	40615	30184	43813	29795	40420	29932	40803	29861	41671	31858	41553	29535	40341	29834	43866
01:07:22	25.9	41425	31895	40794	32595	40762	33200	40695	33327	41698	34627	43914	34314	40737	33384	40058	32346	39277	35538	43953	32510	41070	33959	43309	34175	30245	39975	29953	40539	30259	41492	30316	40369	29953	40617	30241	44057	29686	40548	29896	40858	30000	41875	31969	41669	29613	40426	29987	44015
01:08:22	26	41299	31859	40578	32559	40575	33013	40612	33289	41640	34526	43768	34283	40822	33419	40030	32409	39203	35516	44073	32477	40938	33821	43180	34021	30271	39974	29976	40516	30290	41489	30286	40633	29946	40786	30345	44054	29699	40485	29967	40838	29901	41737	31962	41757	29620	40492	30056	44108
01:09:22	26	41183	31882	40490	32582	40447	32989	40604	33183	41572	34614	43704	34212	40846	33469	40213	32619	39283	35717	44007	32520	41065	33930	43182	34035	30352	40218	30153	40761	30358	41502	30405	40564	30005	40890	30278	44142	29628	40364	29926	40849	29859	41804	31903	41691	29649	40455	29923	44076
01:10:22	26	41117	31787	40442	32487	40405	33097	40485	33159	41732	34537	43868	34417	40953	33638	40252	32496	39305	35762	44102	32574	41151	33889	43186	34106	30397	40234	30099	40745	30396	41562	30411	40628	30040	40793	30342	44014	29609	40354	29799	40749	29863	41863	31896	41593	29611	40467	29918	44036
01:11:22	26	41042	31837	40513	32537	40442	32995	40649	33277	41697	34611	43891	34469	40931	33652	40331	32517	39523	35811	44150	32619	41219	34113	43464	34127	30432	40252	30001	40692	30410	41635	30397	40538	30047	40713	30291	44131	29406	40292	29797	40704	29827	41538	31733	41536	29556	40298	29835	44023
01:12:22	26	41156	31914	40625	32614	40632	33110	40692	33320	41783	34678	44037	34644	40971	33564	40397	32559	39486	35843	44231	32613	41282	34017	43358	34247	30405	40294	30133	40806	30364	41485	30404	40513	30037	40789	30335	43891	29487	40204	29713	40673	29797	41600	31686	41470	29468	40425	29874	43884
01:13:22	26	41266	31975	40706	32675	40570	33171	40682	33386	41821	34717	43987	34563	40898	33521	40228	32597	39475	35799	44179	32760	41288	34058	43579	34232	30477	40078	29922	40676	30217	41410	30280	40476	29883	40564	30145	43843	29523	40372	29772	40705	29709	41506	31656	41422	29434	40244	29741	43768
01:14:22	26	41405	31948	40660	32648	40816	33177	40858	33316	41969	34850	44056	34409	40737	33440	40211	32439	39465	35732	44037	32541	41194	33957	43375	34261	30216	39956	29954	40499	30188	41310	30143	40381	29918	40521	30108	43862	29529	40436	29799	40718	29797	41629	31752	41453	29464	40252	29776	43801
01:15:22	26	41367	32004	40750	32704	40715	33215	40767	33348	41903	34727	44035	34529	40840	33486	40103	32470	39370	35682	44171	32553	41173	34013	43386	34247	30194	39946	29817	40420	30211	41313	30261	40337	29815	40533	30190	43829	29668	40342	29843	40822	29760	41578	31782	41586	29501	40257	29781	43700
01:16:22	26.1	41392	31960	40639	32660	40679	33278	40711	33407	41829	34707	43881	34496	40772	33355	40071	32405	39276	35634	44040	32520	41190	34016	43311	34105	30170	39998	29885	40454	30134	41345	30213	40267	29803	40432	30136	43913	29487	40394	29760	40745	29781	41525	31717	41365	29559	40223	29708	43776
01:17:22	26.1	41349	31980	40738	32680	40713	33169	40658	33346	41862	34787	43939	34546	40604	33331	40094	32400	39219	35649	44062	32507	41199	33894	43421	34071	30230	39937	29785	40494	30195	41413	30129	40273	29902	40532	30046	43938	29607	40438	29962	40741	29792	41599	31773	41534	29432	40241	29731	43822
01:18:22	26.1	41276	32009	40656	32709	40733	33183	40680	33331	41814	34639	43951	34373	40772	33340	40141	32428	39253	35606	43996	32542	41005	33882	43353	34126	30162	39913	29886	40369	30169	41282	30191	40299	29815	40480	30164	43871	29651	40493	29912	40925	29920	41629	31865	41614	29544	40293	29745	43802
01:19:22	26.1	41301	31896	40726	32596	40678	33181	40642	33281	41827	34652	43885	34373	40571	33301	40222	32243	39174	35547	43920	32489	40990	33806	43295	34101	30187	39892	29933	40564	30239	41396	30372	40427	29935	40669	30157	43908	29681	40515	29935	40859	29854	41712	31865	41576	29665	40350	29866	43907
01:20:22	26.1	41247	31931	40582	32631	40678	33064	40537	33333	41680	34564	43833	34337	40646	33317	40086	32312	39223	35632	43919	32421	41056	33785	43184	34031	30161	40026	29909	40584	30316	41407	30284	40507	29959	40632	30316	44047	29661	40512	29981	40919	29902	41731	31944	41711	29601	40512	29914	43984
01:21:22	26.1	41192	31950	40466	32650	40407	32996	40579	33106	41632	34487	43892	34278	40704	33337	40138	32332	39237	35616	43957	32446	40892	33744	43177	33955	30209	40035	29942	40633	30336	41625	30401	40492	30046	40697	30288	44048	29574	40387	29902	40904	29895	41673	31878	41725	29575	40551	30001	44189
01:22:22	26.1	41136	31754	40549	32454	40569	32947	40424	33201	41519	34513	43780	34210	40786	33448	40081	32335	39265	35541	43872	32489	40937	33822	43141	33977	30225	40079	29941	40632	30363	41515	30369	40600	30042	40783	30302	44039	29626	40465	29944	40879	29988	41630	31946	41695	29578	40480	29933	44173
01:23:22	26.1	41030	31756	40482	32456	40475	32940	40430	33180	41638	34480	43750	34271	40834	33497	40230	32465	39334	35599	43997	32445	41034	33806	43133	33944	30297	40097	30009	40705	30317	41636	30354	40612	30044	40685	30309	44070	29584	40446	29829	40892	29847	41714	31862	41678	29676	40412	29847	44018
01:24:22	26.2	41044	31721	40393	32421	40490	32950	40544	33141	41603	34501	43794	34403	40878	33506	40302	32438	39430	35853	44289	32554	41180	33935	43294	34148	30417	40200	30101	40723	30341	41706	30398	40591	30008	40766	30308	44132	29446	40291	29748	40839	29857	41593	31795	41608	29664	40438	29800	43947
01:25:22	26.2	41129	31831	40425	32531	40537	33061	40538	33241	41684	34681	43788	34400	40920	33460	40182	32545	39463	35791	44202	32659	41208	34026	43360	34138	30389	40060	30066	40734	30414	41610	30371	40622	30039	40695	30201	43978	29472	40238	29740	40641	29842	41460	31771	41491	29568	40385	29881	43980
01:26:22	26.2	41011	31761	40533	32461	40525	33065	40679	33279	41747	34690	43948	34450	40953	33495	40233	32612	39398	35850	44248	32736	41323	33957	43487	34153	30360	40111	30082	40688	30320	41641	30437	40558	29994	40668	30323	44033	29399	40131	29788	40642	29671	41579	31690	41478	29546	40273	29762	44009
01:27:22	26.2	41121	31890	40587	32590	40610	33115	40650	33276	41757	34725	44024	34469	40858	33583	40266	32621	39407	35822	44177	32599	41247	34013	43359	34235	30344	40088	29951	40588	30339	41602	30317	40495	29981	40553	30112	43881	29371	40209	29756	40660	29759	41521	31762	41362	29428	40209	29729	43820
01:28:22	26.2	41171	31972	40616	32672	40766	33132	40827	33378	41798	34676	43905	34505	40816	33451	40187	32401	39496	35650	44065	32565	41245	33912	43392	34216	30346	39967	29941	40525	30239	41519	30286	40424	29849	40651	30150	43875	29539	40260	29745	40739	29750	41467	31736	41431	29339	40239	29698	43802
01:29:22	26.2	41275	31912	40756	32612	40635	33143	40745	33376	41842	34737	43977	34429	40775	33497	40170	32485	39350	35759	44043	32635	41146	33843	43467	34132	30285	39982	29990	40506	30277	41344	30263	40354	29841	40525	30165	43827	29589	40418	29855	40832	29764	41554	31702	41450	29490	40343	29713	43779
01:30:22	26.2	41379	32018	40693	32718	40682	33194	40697	33319	41886	34736	43979	34411	40660	33359	40042	32309	39277	35622	44005	32561	41201	33953	43255	34117	30174	39893	29942	40396	30206	41333	30262	40407	29921	40608	30111	43828	29638	40427	29835	40973	29800	41578	31836	41681	29549	40352	29759	43859
01:31:22	26.2	41264	31996	40648	32696	40607	33174	40688	33291	41840	34590	43890	34387	40654	33300	40052	32339	39190	35698	43936	32501	41020	33884	43186	34058	30169	39965	29831	40487	30254	41432	30211	40426	29930	40646	30145	43878	29636	40504	29866	40857	30021	41845	31816	41754	29534	40363	29859	43978
01:32:22	26.2	41316	31847	40705	32547	40637	33116	40642	33391	41722	34659	43933	34390	40765	33279	40114	32248	39263	35549	43929	32372	40989	33833	43244	34061	30213	39937	29830	40607	30347	41386	30236	40397	29897	40649	30214	43981	29688	40537	29920	40974	29882	41724	31826	41739	29504	40461	29837	43941
01:33:22	26.3	41196	31819	40653	32519	40601	33081	40574	33255	41679	34642	43816	34233	40692	33323	40057	32288	39202	35515	43914	32466	40962	33777	43181	33992	30197	39978	29918	40605	30338	41488	30309	40460	29982	40777	30215	44056	29640	40449	29912	41010	29930	41707	31972	41825	29649	40548	29906	44032
01:34:22	26.3	41262	31817	40581	32517	40519	33028	40560	33339	41604	34538	43777	34292	40746	33494	40043	32359	39408	35589	43898	32440	40981	33806	43158	33960	30274	39967	29891	40693	30308	41626	30373	40677	29971	40766	30345	44138	29677	40458	29884	41002	29983	41723	31908	41692	29638	40568	30010	44051
01:35:22	26.3	41073	31813	40485	32513	40431	33002	40548	33177	41691	34530	43750	34228	40790	33405	40206	32469	39239	35589	44074	32417	41116	33790	43248	34024	30330	40079	30020	40779	30371	41689	30444	40561	29964	40860	30341	44154	29588	40367	30007	40990	29986	41744	31911	41798	29663	40547	29935	44048
01:36:22	26.3	41043	31669	40420	32369	40471	32967	40530	33131	41561	34563	43706	34293	40832	33499	40106	32390	39308	35622	44031	32514	41148	33830	43192	33962	30287	40100	30095	40745	30324	41613	30359	40541	29979	40837	30269	44154	29587	40461	29893	40888	29851	41790	31844	41657	29549	40572	29894	44085
01:37:22	26.3	40979	31692	40445	32392	40333	32933	40414	33271	41548	34571	43731	34301	40882	33566	40192	32450	39359	35699	43940	32477	41138	33817	43149	33950	30328	40289	30043	40784	30527	41686	30414	40664	29988	40779	30306	44075	29518	40432	29827	40833	29934	41699	31828	41633	29479	40491	29923	44068
01:38:22	26.3	41032	31731	40360	32431	40529	32958	40565	33171	41726	34526	43909	34354	41014	33535	40270	32523	39541	35772	44134	32650	41185	33924	43385	34047	30427	40175	30130	40793	30510	41648	30466	40541	30039	40875	30291	44157	29588	40296	29864	40810	29802	41735	31873	41578	29531	40473	29909	44188
01:39:22	26.3	41104	31798	40454	32498	40534	33013	40514	33194	41552	34547	43819	34298	40974	33541	40356	32485	39537	35755	44168	32573	41327	33843	43234	34021	30371	40207	30094	40877	30447	41648	30448	40552	29941	40690	30197	44083	29454	40236	29811	40793	29753	41618	31704	41551	29436	40365	29850	44072
01:40:22	26.3	41052	31633	40401	32333	40453	33122	40566	33245	41710	34600	43887	34350	40830	33523	40406	32474	39485	35835	44136	32554	41286	33983	43346	34196	30350	40152	30077	40761	30460	41648	30240	40567	29954	40679	30278	44099	29434	40240	29744	40730	29782	41583	31667	41528	29555	40291	29860	44069
01:41:22	26.3	41195	31927	40723	32627	40692	33185	40714	33399	41743	34672	43958	34477	40833	33435	40236	32481	39443	35876	44289	32580	41197	34055	43494	34243	30284	40165	30005	40685	30302	41514	30302	40324	29867	40620	30044	43813	29499	40278	29779	40662	29678	41544	31673	41590	29425	40242	29680	43832
01:42:22	26.3	41312	31878	40728	32578	40556	33169	40772	33403	41818	34681	44054	34503	40845	33454	40251	32566	39387	35677	44067	32640	41165	34030	43358	34185	30374	40087	30061	40718	30298	41511	30347	40446	29952	40613	30097	43815	29507	40294	29678	40760	29766	41487	31755	41368	29489	40309	29733	43885
01:43:22	26.3	41287	31986	40655	32686	40681	33187	40764	33439	41844	34709	43920	34498	40728	33446	40154	32485	39432	35727	44167	32549	41172	34016	43368	34166	30223	39953	30018	40691	30202	41417	30244	40483	29880	40507	30107	43878	29496	40332	29810	40799	29734	41547	31820	41506	29439	40345	29757	43893
01:44:22	26.3	41268	31985	40693	32685	40605	33189	40751	33338	41929	34743	43924	34381	40675	33353	40124	32409	39312	35704	44130	32570	41241	33955	43278	34089	30213	39911	29882	40598	30217	41429	30260	40291	29869	40575	30075	43778	29592	40385	29782	40863	29886	41486	31812	41421	29466	40357	29802	43842
01:45:22	26.4	41227	31905	40733	32605	40641	33124	40643	33328	41703	34634	43828	34402	40574	33261	40071	32323	39176	35544	43786	32520	41030	33783	43164	34043	30075	39921	29867	40572	30229	41520	30269	40449	29855	40620	30100	43967	29544	40425	29815	40910	29801	41651	31817	41656	29458	40275	29719	43985
01:46:22	26.4	41225	31899	40692	32599	40541	33157	40723	33364	41814	34601	43883	34375	40639	33204	40140	32247	39275	35551	43853	32439	41094	33855	43287	34085	30126	39921	29949	40629	30196	41471	30201	40326	29876	40633	30084	43881	29656	40454	29850	40896	29966	41791	31872	41700	29553	40309	29755	44037
01:47:22	26.4	41232	31698	40645	32398	40457	32977	40468	33126	41507	34395	43650	34182	40627	33287	40104	32325	39245	35476	43852	32422	40849	33658	43149	33838	30215	40119	30061	40628	30287	41585	30384	40550	29894	40777	30180	44064	29501	40427	29865	40884	29903	41726	31858	41741	29593	40497	29790	44072
01:48:22	26.4	41002	31638	40433	32338	40355	32904	40311	33060	41494	34563	43558	34131	40810	33358	40223	32307	39306	35575	43953	32511	40995	33762	43089	33842	30245	40001	30025	40836	30404	41726	30388	40524	30013	40687	30248	44080	29421	40224	29875	40839	29881	41665	31813	41562	29573	40467	29894	44057
01:49:22	26.4	40932	31619	40358	32319	40263	32871	40408	33083	41569	34421	43709	34313	40815	33379	40175	32446	39287	35789	44075	32510	41067	33863	43306	34002	30234	40149	30032	40867	30397	41578	30328	40583	29921	40770	30167	44027	29431	40233	29721	40872	29787	41528	31753	41571	29406	40444	29730	43954
01:50:22	26.4	40790	31690	40407	32390	40348	32925	40426	33057	41516	34502	43727	34264	40789	33317	40216	32378	39292	35720	43950	32389	40990	33907	43125	33907	30183	40181	30051	40803	30419	41546	30350	40597	29927	40756	30151	44007	29339	40188	29576	40699	29662	41384	31709	41412	29417	40286	29765	43866
01:51:22	26.4	40973	31632	40337	32332	40298	32961	40493	33205	41674	34512	43829	34282	40639	33359	40212	32446	39328	35695	44073	32510	41129	33926	43204	34037	30224	39962	29999	40779	30228	41518	30290	40366	29767	40594	30123	43679	29303	40124	29545	40614	29583	41313	31601	41384	29320	40180	29617	43762
01:52:22	26.4	40879	31663	40579	32363	40410	32962	40512	33144	41655	34538	43823	34318	40717	33371	40158	32325	39244	35623	44014	32559	41121	33816	43218	33961	30182	39878	29877	40750	30191	41506	30285	40395	29804	40457	29917	43703	29215	39953	29490	40452	29590	41322	31494	41367	29194	39971	29542	43635
01:53:22	26.4	41025	31783	40429	32483	40442	32948	40545	33199	41645	34645	43758	34211	40575	33242	40174	32263	39206	35497	43860	32371	41014	33724	43152	33875	30087	39937	29821	40433	30053	41296	30098	40167	29638	40381	29864	43596	29277	40017	29564	40583	29565	41354	31542	41323	29212	40030	29598	43594
01:54:22	26.4	41201	31809	40410	32509	40496	33020	40480	33148	41557	34455	43742	34121	40476	33104	40024	32343	39055	35446	43838	32451	40919	33785	43168	33945	30027	39909	29759	40317	30000	41177	30187	40029	29564	40380	29888	43662	29293	40044	29564	40661	29674	41304	31542	41407	29195	39932	29498	43547
01:55:22	26.4	41006	31659	40416	32359	40334	32989	40329	33118	41588	34480	43641	34080	40458	33069	39937	32147	39025	35461	43634	32233	40884	33634	43055	33786	29932	39632	29732	40356	30080	41208	30103	40155	29640	40279	29887	43641	29370	40134	29634	40552	29628	41337	31531	41182	29298	39987	29582	43687
01:56:22	26.4	41002	31636	40464	32336	40349	32934	40496	33077	41445	34423	43641	34228	40291	33159	39974	32322	38913	35486	43643	32263	40753	33612	42951	33815	29961	39695	29726	40337	30008	41185	29986	40178	29582	40346	29969	43548	29358	40130	29735	40577	29662	41490	31568	41469	29259	40055	29578	43770
01:57:22	26.4	41038	31666	40416	32366	40359	32964	40503	33230	41553	34360	43713	34145	40354	33096	39873	32264	39160	35554	43746	32350	40969	33736	43025	33830	29913	39749	29789	40453	30162	41318	30036	40163	29660	40265	29940	43708	29438	40200	29628	40551	29672	41311	31580	41325	29259	40092	29515	43727
01:58:22	26.4	41047	31659	40361	32359	40262	32882	40458	33061	41578	34457	43511	34019	40349	33039	39849	32198	38974	35403	43592	32143	40803	33554	42893	33782	29962	39714	29823	40382	30081	41304	30035	40316	29675	40331	29981	43774	29413	40223	29727	40679	29675	41442	31635	41565	29342	40258	29620	43661
01:59:22	26.4	40994	31586	40438	32286	40317	32859	40312	32997	41343	34272	43633	34000	40274	33058	39905	32019	38919	35277	43528	32129	40630	33510	42847	33704	29904	39676	29780	40344	30169	41314	30225	40301	29674	40473	30059	43727	29312	40164	29634	40674	29800	41479	31685	41388	29423	40207	29750	43751
02:00:22	26.4	40871	31497	40159	32197	40194	32703	40235	32952	41249	34233	43580	33944	40547	33161	39892	32217	39036	35318	43675	32168	40685	33516	42804	33682	30031	39900	29977	40541	30351	41442	30228	40314	29750	40549	30054	44046	29304	40225	29730	40754	29694	41437	31685	41456	29413	40319	29793	43836
02:01:22	26.4	40826	31434	40164	32134	40057	32637	40168	32833	41316	34175	43432	33864	40471	33143	39894	32181	38984	35382	43666	32107	40710	33541	42786	33810	29963	39769	29890	40640	30185	41507	30253	40463	29853	40571	30025	43912	29313	40205	29606	40593	29800	41428	31682	41543	29306	40321	29709	43824
02:02:22	26.4	40652	31506	40038	32206	40002	32743	40128	32821	41326	34330	43417	34002	40530	33181	40073	32290	39183	35520	43729	32252	40813	33561	42875	33715	30087	39907	29936	40619	30268	41549	30238	40353	29764	40558	30071	43895	29384	40065	29596	40609	29669	41397	31605	41439	29355	40247	29640	43807
02:03:22	26.4	40787	31413	40074	32113	40244	32744	40242	32898	41375	34265	43502	34044	40507	33185	40074	32320	39096	35561	43802	32343	40848	33610	42910	33712	30227	40105	29896	40702	30345	41645	30189	40333	29805	40472	29978	43920	29285	40035	29665	40761	29654	41446	31678	41465	29303	40298	29558	43798
02:04:22	26.5	40743	31453	40163	32153	40190	32863	40168	32923	41444	34299	43634	34074	40506	33150	40081	32291	39195	35522	43829	32344	40965	33626	42871	33860	30053	40048	30064	40788	30295	41510	30209	40274	29716	40583	29931	43760	29192	39916	29556	40528	29519	41384	31497	41307	29255	40142	29688	43788
02:05:22	26.5	40818	31563	40189	32263	40293	32803	40358	33057	41370	34309	43580	34092	40726	33249	40141	32291	39202	35469	43887	32414	40913	33831	43116	33903	30201	39990	29982	40742	30235	41473	30157	40329	29688	40491	29995	43779	29219	39916	29449	40468	29626	41303	31544	41406	29237	40175	29545	43681
02:06:22	26.5	40792	31511	40201	32211	40223	32862	40276	33013	41375	34294	43747	34077	40574	33312	40025	32392	39132	35495	43819	32283	40896	33677	43014	33858	30179	39874	29894	40776	30149	41510	30294	40316	29916	40374	29866	43646	29199	40017	29447	40481	29521	41308	31511	41380	29195	40135	29699	43777
02:07:22	26.5	40886	31549	40308	32249	40222	32919	40356	33164	41635	34416	43721	34109	40539	33201	40001	32271	39239	35451	43782	32389	41082	33759	43026	33973	29988	39953	29808	40650	30113	41392	30091	40090	29594	40328	29773	43540	29148	40077	29578	40406	29475	41242	31446	41364	29255	40050	29441	43682
02:08:22	26.5	40854	31720	40318	32420	40225	32967	40456	33071	41546	34403	43648	34200	40460	33162	40011	32261	39131	35406	43858	32336	40902	33696	43023	33870	30150	39870	29807	40485	30241	41270	30091	40183	29628	40394	29830	43509	29388	40007	29501	40498	29578	41210	31436	41293	29147	39907	29371	43537
02:09:22	26.5	41059	31625	40527	32325	40322	33110	40493	33029	41475	34375	43647	34080	40437	33146	39857	32212	39039	35443	43718	32286	40988	33640	42983	33924	29954	39776	29708	40376	30064	41434	30101	40151	29572	40274	29775	43546	29236	39957	29656	40564	29582	41295	31446	41289	29154	39952	29437	43522
02:10:22	26.5	40964	31660	40364	32360	40337	32862	40418	33059	41404	34300	43569	34055	40290	32977	39815	32147	38927	35323	43630	32278	40772	33603	42933	33751	29944	39808	29737	40396	30021	41249	30089	40179	29668	40359	29805	43575	29250	40127	29589	40574	29585	41342	31529	41269	29191	40099	29443	43577
02:11:22	26.5	41165	31598	40512	32298	40331	32901	40383	33109	41429	34475	43572	34147	40384	33096	39869	32176	39060	35361	43621	32242	40839	33584	42981	33814	29924	39762	29739	40550	30092	41321	30154	40166	29615	40441	29859	43575	29401	40121	29620	40680	29749	41411	31585	41251	29272	40110	29579	43611
02:12:22	26.5	40949	31665	40351	32365	40358	32937	40386	33187	41482	34415	43701	34117	40327	33016	39942	32174	39153	35412	43734	32290	40822	33655	43116	33808	29873	39686	29755	40435	30206	41216	30011	40250	29672	40328	29828	43626	29355	40235	29593	40672	29753	41439	31694	41316	29209	40175	29586	43701
02:13:22	26.5	40841	31475	40313	32175	40279	32812	40230	32874	41463	34162	43308	33882	40358	33039	39823	32095	38932	35313	43538	32152	40662	33483	42716	33591	30012	39787	29825	40558	30150	41394	30200	40333	29706	40429	29967	43873	29396	40243	29691	40744	29848	41461	31653	41563	29388	40244	29598	43812
02:14:22	26.5	40801	31465	40234	32165	40324	32730	40245	32904	41218	34178	43303	33832	40356	33075	39968	32166	38980	35322	43633	32160	40801	33521	42847	33720	30000	39896	29942	40657	30188	41470	30285	40344	29791	40487	29998	43857	29425	40263	29724	40824	29728	41577	31657	41559	29355	40191	29733	43931
02:15:22	26.5	40786	31415	40202	32115	40228	32725	40258	32864	41279	34161	43496	33999	40486	33200	40051	32312	39085	35272	43627	32185	40765	33573	42861	33697	30015	39916	30026	40651	30259	41483	30261	40412	29835	40542	30002	43920	29252	40267	29702	40852	29800	41578	31692	41553	29384	40333	29614	43993
02:16:22	26.5	40818	31538	40250	32238	40094	32806	40276	32901	41250	34342	43521	34030	40602	33232	40249	32248	39217	35425	43864	32273	40972	33541	42891	33734	30124	39905	30107	40908	30308	41570	30271	40419	29815	40698	30042	43866	29294	40083	29594	40635	29674	41500	31653	41597	29363	40298	29687	44015
02:17:22	26.5	40770	31501	40238	32201	40121	32776	40221	33010	41387	34285	43490	34089	40609	33231	40201	32374	39263	35622	43823	32458	40883	33638	43046	33779	30218	39913	30050	40870	30405	41585	30390	40478	29970	40694	30043	43881	29405	40258	29654	40822	29756	41513	31688	41530	29393	40250	29693	43924
02:18:22	26.5	40731	31392	40136	32092	40212	32724	40259	33000	41290	34245	43489	34006	40636	33375	40196	32265	39137	35454	43863	32265	40825	33682	42833	33780	30207	40103	30100	40759	30333	41654	30340	40408	29789	40588	30060	43881	29386	40145	29704	40717	29801	41421	31673	41507	29443	40294	29603	44006
02:19:22	26.5	40798	31464	40136	32164	40120	32896	40244	32960	41363	34419	43703	34077	40618	33263	40313	32364	39264	35546	43990	32413	41082	33764	43008	33828	30179	39969	30053	40791	30389	41585	30319	40454	29774	40544	30041	43805	29219	39986	29633	40577	29635	41398	31478	41439	29342	40108	29578	43812
02:20:22	26.5	40794	31581	40270	32281	40279	32857	40322	33027	41461	34324	43703	34164	40747	33365	40235	32474	39342	35601	43970	32397	40972	33768	43106	33890	30138	39974	30072	40936	30311	41650	30247	40420	29853	40646	30018	43819	29282	40025	29571	40620	29554	41308	31649	41351	29330	40213	29653	43923
02:21:22	26.5	40872	31616	40227	32316	40316	32858	40412	33172	41511	34403	43687	34249	40738	33335	40265	32406	39316	35595	43898	32422	41079	33742	43150	33965	30147	40099	30008	40788	30264	41630	30333	40482	29872	40602	30041	43810	29227	40016	29603	40569	29627	41297	31544	41319	29283	40230	29646	43845
02:22:22	26.5	40930	31585	40435	32285	40344	32914	40563	33203	41552	34384	43809	34243	40596	33327	40243	32462	39385	35619	44107	32551	41087	33718	43246	33890	30159	40112	30032	40786	30326	41582	30288	40492	29780	40545	30042	43776	29276	39897	29521	40492	29623	41453	31617	41407	29282	40155	29680	43851
02:23:22	26.4	40858	31576	40301	32276	40368	32920	40581	33154	41543	34521	43699	34276	40631	33224	40276	32362	39323	35622	43989	32482	41001	33751	43244	33858	30078	39993	30031	40846	30427	41657	30315	40433	29774	40538	29924	43757	29226	40073	29545	40650	29582	41399	31535	41353	29319	40158	29507	43838
02:24:22	26.4	40977	31579	40296	32279	40467	32888	40446	33135	41553	34486	43840	34199	40752	33358	40320	32371	39297	35600	43935	32468	41161	33834	43117	33864	30163	40061	29994	40789	30305	41567	30193	40424	29727	40466	29953	43684	29268	40065	29551	40615	29700	41361	31504	41304	29207	40123	29543	43780
02:25:22	26.4	41063	31679	40416	32379	40443	32952	40607	33124	41697	34507	43833	34228	40632	33259	40170	32251	39385	35546	43924	32414	41125	33761	43264	33860	30065	40043	29883	40693	30143	41551	30222	40274	29706	40430	29868	43609	29300	40057	29509	40664	29571	41321	31565	41366	29219	40060	29593	43852
02:26:22	26.4	41079	31673	40383	32373	40518	33036	40511	33104	41490	34489	43848	34182	40459	33176	40150	32263	39195	35550	43820	32483	41151	33821	43112	33825	30009	39848	29899	40635	30321	41452	30123	40306	29701	40340	29845	43659	29296	40109	29693	40687	29650	41442	31619	41343	29190	40102	29568	43805
02:27:22	26.4	41159	31623	40573	32323	40478	32998	40539	33073	41586	34466	43744	34267	40546	33243	40038	32410	39242	35549	43873	32349	41023	33736	43150	33870	29983	39819	29953	40606	30109	41463	30145	40265	29699	40347	29792	43623	29356	40107	29644	40620	29602	41251	31496	41343	29195	40074	29477	43762
02:28:22	26.4	41153	31674	40381	32374	40477	32908	40563	33175	41534	34395	43728	34143	40360	33061	40048	32215	39114	35521	43765	32271	40957	33738	43062	33820	30047	39759	29937	40629	30236	41384	30112	40335	29653	40416	29821	43688	29330	40254	29713	40828	29732	41448	31691	41403	29301	40103	29514	43829
02:29:22	26.4	41008	31659	40469	32359	40415	32997	40477	33102	41424	34323	43651	34105	40341	33195	40040	32214	39074	35448	43695	32319	40851	33598	42951	33773	29958	39858	29853	40668	30250	41391	30192	40299	29752	40487	29885	43807	29469	40297	29777	40860	29736	41605	31820	41561	29327	40211	29578	43872
02:30:22	26.4	41036	31563	40455	32263	40349	32812	40435	33031	41387	34401	43506	33957	40441	33100	40070	32166	39103	35344	43771	32125	40756	33546	42898	33738	30046	39950	29936	40644	30302	41545	30232	40437	29886	40606	29997	43960	29423	40289	29831	40911	29743	41603	31719	41557	29430	40340	29622	44115
02:31:22	26.4	40963	31507	40394	32207	40261	32777	40347	32946	41353	34195	43616	34077	40514	33211	40051	32247	39155	35392	43656	32215	40936	33637	42945	33664	29995	39980	29923	40810	30316	41691	30336	40457	29858	40584	30108	43978	29460	40324	29772	40885	29846	41650	31726	41611	29377	40302	29754	44061
02:32:22	26.4	41019	31586	40397	32286	40282	32795	40290	33079	41434	34289	43596	33951	40418	33153	40089	32206	39123	35424	43808	32214	40766	33522	42885	33729	30030	39923	30009	40889	30523	41691	30391	40487	29855	40594	30069	44127	29391	40192	29699	40915	29812	41737	31733	41603	29418	40316	29690	44084
02:33:22	26.4	40830	31452	40220	32152	40246	32721	40358	32864	41371	34275	43523	34048	40614	33259	40091	32247	39190	35534	43875	32281	40789	33656	43000	33710	30099	40049	30041	40892	30348	41766	30312	40548	29943	40671	29995	44057	29350	40244	29710	40727	29789	41702	31770	41637	29401	40475	29756	44006
02:34:22	26.4	40812	31467	40219	32167	40107	32754	40356	32861	41444	34212	43499	34117	40629	33277	40208	32339	39348	35519	43923	32370	41055	33667	42973	33758	30156	40105	30161	40905	30452	41749	30365	40586	29859	40655	30087	44078	29432	40240	29652	40830	29724	41536	31729	41604	29400	40361	29716	44123
02:35:22	26.4	40859	31407	40223	32107	40195	32755	40307	32878	41333	34337	43488	33987	40666	33253	40253	32295	39171	35521	43774	32335	40950	33637	43087	33679	30069	39984	30063	40871	30495	41761	30409	40592	29903	40663	30082	43997	29394	40348	29708	40920	29838	41628	31757	41539	29442	40415	29714	44092
02:36:22	26.4	40892	31443	40321	32143	40270	32726	40279	32915	41294	34340	43600	34018	40751	33286	40108	32348	39401	35538	43784	32345	40936	33644	42971	33825	30135	39991	30167	40958	30407	41805	30439	40609	29879	40745	30046	44078	29443	40326	29680	40832	29823	41645	31805	41591	29401	40274	29698	44165
02:37:22	26.4	40950	31474	40336	32174	40278	32798	40316	32975	41377	34260	43405	34007	40543	33239	40088	32394	39105	35432	43784	32321	40964	33542	42876	33668	30127	40151	30149	40922	30397	41830	30350	40611	29933	40700	30032	44033	29501	40411	29804	41010	29830	41709	31738	41714	29440	40356	29707	44095
02:38:22	26.4	40856	31513	40219	32213	40194	32808	40271	32874	41456	34245	43585	34018	40500	33228	40113	32362	39173	35327	43625	32300	40833	33584	42928	33783	30101	40100	30139	40918	30409	41718	30395	40557	29901	40831	29977	43921	29524	40387	29737	41024	29887	41618	31775	41659	29511	40417	29760	44129
02:39:22	26.4	40912	31619	40343	32319	40222	32784	40306	32986	41315	34281	43482	34083	40610	33202	40128	32244	39122	35384	43702	32261	40823	33666	42909	33716	30092	40079	30038	40933	30436	41716	30406	40613	30007	40746	30016	44028	29423	40290	29772	40959	29792	41633	31727	41741	29362	40403	29734	44114
02:40:22	26.4	40802	31461	40292	32161	40157	32839	40277	32932	41387	34324	43502	34062	40591	33143	40133	32274	39149	35483	43775	32281	40957	33664	43017	33707	30059	40098	30061	40981	30431	41842	30500	40736	29890	40701	30062	44096	29368	40307	29777	40881	29898	41741	31890	41637	29384	40413	29731	44020
02:41:22	26.4	40914	31476	40233	32176	40183	32789	40249	32911	41356	34234	43631	34032	40559	33149	40316	32385	39147	35435	43882	32285	40869	33609	42923	33789	30069	40104	30028	40992	30369	41723	30504	40580	29854	40756	30167	43995	29488	40337	29811	40909	29817	41630	31764	41649	29409	40417	29704	44134
02:42:22	26.4	40955	31540	40232	32240	40228	32686	40368	32975	41405	34340	43438	33917	40453	33099	40143	32314	39020	35481	43661	32382	40811	33615	42949	33672	29980	40007	30016	40992	30346	41784	30397	40581	29860	40726	30132	43937	29541	40358	29795	41016	29810	41824	31810	41586	29502	40376	29674	44254
02:43:22	26.4	40958	31519	40342	32219	40232	32759	40299	32989	41346	34283	43533	33966	40506	33101	40118	32224	39134	35372	43773	32227	40867	33518	42940	33748	30027	40012	30132	40857	30463	41776	30384	40632	29906	40774	30018	44054	29513	40309	29807	41046	29865	41853	31848	41730	29430	40390	29641	44041
02:44:22	26.4	40834	31480	40271	32180	40184	32714	40264	32927	41303	34230	43390	34091	40547	33209	40199	32402	39128	35469	43670	32283	40901	33622	42965	33834	30181	40150	30047	41021	30453	41858	30374	40680	29962	40663	30066	43906	29454	40350	29887	40911	29853	41705	31779	41771	29418	40506	29828	44085
02:45:22	26.4	40997	31530	40385	32230	40166	32791	40345	32900	41336	34266	43541	34034	40447	33113	40090	32265	39154	35458	43723	32260	40879	33594	42943	33721	30153	39883	30004	40908	30374	41874	30323	40553	29887	40738	30083	44003	29493	40350	29766	40922	29887	41728	31764	41758	29412	40356	29684	44101
02:46:22	26.4	40993	31491	40340	32191	40255	32734	40286	32929	41427	34278	43396	33992	40498	33115	40270	32268	39190	35417	43789	32285	40836	33665	42917	33659	30032	39985	30217	40967	30445	41889	30393	40709	29947	40700	29999	44150	29487	40358	29804	40936	29890	41612	31681	41700	29402	40470	29740	44136
02:47:22	26.4	40929	31529	40249	32229	40197	32746	40454	32992	41291	34321	43554	34040	40610	33345	40255	32297	39164	35451	43796	32223	40812	33564	42928	33698	30072	40060	30192	41031	30469	41766	30343	40677	29889	40777	30127	44051	29431	40351	29841	40987	29798	41680	31772	41608	29468	40331	29668	44116
02:48:22	26.4	40851	31463	40389	32163	40294	32728	40293	32908	41300	34180	43695	33940	40678	33248	40193	32295	39311	35426	43790	32339	40922	33679	42979	33655	30174	39942	30221	40890	30499	41694	30399	40611	29976	40814	30127	44007	29388	40228	29737	40965	29851	41696	31759	41692	29421	40338	29625	44124
02:49:22	26.3	40842	31547	40193	32247	40223	32826	40251	32909	41403	34320	43436	33947	40623	33337	40267	32306	39197	35581	43924	32294	40919	33660	42937	33639	30082	40070	30171	41066	30471	41993	30478	40658	29950	40664	30052	44008	29391	40334	29734	40897	29779	41601	31824	41680	29346	40370	29703	44135
02:50:22	26.3	40838	31388	40238	32088	40196	32713	40380	32925	41348	34244	43581	33994	40608	33307	40336	32408	39353	35506	43798	32347	40937	33636	43000	33703	30195	40201	30205	41019	30493	41864	30475	40745	29835	40742	30000	44010	29391	40258	29782	40971	29706	41674	31847	41752	29475	40470	29674	44041
02:51:22	26.3	40849	31480	40278	32180	40295	32865	40465	33053	41429	34328	43661	34060	40840	33292	40373	32472	39305	35588	44019	32364	41005	33716	43064	33715	30249	40239	30293	41101	30533	41818	30499	40807	29974	40761	30096	44117	29229	40216	29663	40816	29697	41652	31722	41605	29414	40319	29596	44208
02:52:22	26.3	40891	31566	40284	32266	40283	32758	40285	32977	41413	34263	43558	34100	40719	33313	40411	32484	39363	35581	43991	32458	41133	33742	43022	33817	30188	40120	30274	41077	30468	41875	30493	40636	29950	40773	29996	44050	29263	40293	29704	40910	29777	41551	31655	41620	29354	40369	29669	44206
02:53:22	26.3	40862	31491	40300	32191	40181	32766	40329	32910	41420	34319	43670	33979	40673	33308	40377	32399	39275	35627	43913	32413	41050	33766	42935	33755	30097	40094	30154	41180	30544	41871	30503	40640	29897	40716	30034	44003	29377	40136	29764	40829	29731	41591	31688	41573	29434	40329	29721	44245
02:54:22	26.3	40917	31441	40261	32141	40266	32927	40503	33072	41463	34253	43660	34236	40838	33386	40304	32355	39423	35643	44113	32560	41082	33711	43138	33888	30199	40259	30218	41188	30546	41836	30470	40715	29878	40683	30109	43901	29234	40155	29652	40804	29848	41519	31815	41531	29395	40389	29623	44127
02:55:22	26.3	40855	31459	40342	32159	40271	32775	40374	32944	41406	34220	43569	34067	40798	33278	40458	32465	39342	35638	44018	32418	40917	33677	43101	33754	30179	40237	30230	41220	30509	41975	30436	40747	29964	40760	30086	43980	29375	40212	29668	40860	29830	41594	31728	41564	29417	40305	29691	44108
02:56:22	26.3	40901	31555	40340	32255	40280	32825	40359	33017	41420	34324	43728	34094	40688	33286	40396	32356	39360	35700	43999	32525	41152	33789	43227	33850	30187	40135	30191	41074	30487	41844	30489	40785	29893	40684	29978	44089	29301	40110	29723	40844	29794	41609	31799	41659	29401	40313	29789	44120
02:57:22	26.3	40901	31562	40347	32262	40331	32814	40358	32936	41468	34362	43730	34201	40810	33398	40455	32386	39484	35599	44019	32483	41085	33801	43096	33872	30165	40222	30255	41151	30576	41856	30435	40728	29943	40656	29936	43885	29422	40240	29649	40831	29807	41513	31727	41664	29350	40355	29670	44090
02:58:22	26.3	40906	31485	40383	32185	40354	32849	40437	32966	41441	34323	43636	34095	40766	33382	40488	32443	39488	35687	44149	32420	41096	33778	43252	33844	30198	40243	30232	41118	30558	42031	30506	40825	29980	40611	30038	43999	29223	40254	29578	40739	29775	41522	31711	41521	29392	40337	29690	44112
02:59:22	26.3	40949	31586	40343	32286	40306	32874	40440	33051	41494	34433	43679	34198	40817	33345	40519	32400	39457	35717	44128	32440	41082	33770	43225	33889	30201	40273	30290	41177	30517	41981	30554	40699	29927	40821	29994	44038	29323	40328	29641	40888	29759	41581	31716	41567	29297	40270	29615	44127
03:00:22	26.3	40907	31520	40293	32220	40278	32795	40393	33055	41489	34362	43630	34129	40666	33310	40370	32310	39433	35649	44080	32513	41070	33737	43150	33797	30135	40223	30235	41161	30564	41877	30455	40742	29942	40821	30064	43963	29336	40271	29668	40905	29856	41578	31764	41724	29387	40365	29643	44084
03:01:22	26.3	40887	31449	40185	32149	40295	32724	40327	32969	41446	34366	43657	34062	40785	33313	40356	32386	39400	35628	43960	32397	40980	33685	43070	33867	30160	40163	30227	41152	30599	42017	30476	40726	29942	40777	30031	44086	29377	40365	29859	41014	29815	41644	31717	41810	29447	40398	29648	44104
03:02:22	26.3	40820	31503	40231	32203	40301	32742	40313	32951	41474	34257	43550	34137	40628	33338	40359	32449	39336	35613	44052	32421	41047	33782	43067	33734	30178	40263	30260	41236	30477	41921	30532	40741	30005	40825	30075	44093	29361	40245	29661	41013	29773	41627	31802	41562	29352	40435	29664	44182
03:03:22	26.3	40884	31635	40335	32335	40269	32739	40355	32960	41396	34319	43616	34012	40798	33344	40452	32468	39449	35743	43929	32421	41017	33698	43020	33839	30209	40270	30365	41130	30587	41912	30489	40755	29956	40795	30026	44117	29313	40259	29699	40935	29850	41667	31769	41765	29349	40347	29682	44105
03:04:22	26.2	41049	31556	40264	32256	40259	32777	40456	32957	41361	34387	43608	34092	40680	33370	40352	32384	39389	35623	43971	32464	40990	33714	43017	33800	30246	40236	30318	41206	30509	41974	30551	40696	29940	40967	30062	44104	29421	40364	29772	41004	29870	41636	31795	41707	29361	40428	29761	44175
03:05:22	26.2	40952	31577	40415	32277	40329	32804	40538	32988	41433	34223	43586	34125	40580	33318	40468	32379	39436	35548	43858	32407	40987	33756	43003	33758	30207	40267	30308	41219	30512	42045	30570	40879	29994	40863	30088	44215	29432	40451	29755	40955	29852	41840	31843	41798	29430	40318	29769	44266
03:06:22	26.2	41004	31480	40314	32180	40232	32738	40344	32966	41403	34263	43555	34068	40688	33314	40362	32351	39370	35555	43824	32367	40973	33697	43188	33857	30248	40189	30268	41222	30570	42142	30588	40801	30016	40847	30139	44206	29408	40385	29807	40959	29975	41771	31902	41665	29448	40434	29721	44178
03:07:22	26.2	40921	31538	40308	32238	40321	32802	40419	32982	41475	34380	43637	34097	40655	33312	40469	32353	39417	35631	44008	32478	41041	33748	43074	33848	30193	40266	30307	41188	30581	41935	30527	40717	29934	40713	30099	44103	29338	40364	29764	40989	29883	41732	31771	41646	29335	40434	29652	44253
03:08:22	26.2	40988	31552	40381	32252	40421	32958	40457	33135	41495	34395	43777	34264	40702	33354	40610	32402	39501	35657	44153	32576	41237	33792	43268	33943	30193	40332	30321	41232	30617	42082	30572	40753	29990	40787	30045	44046	29404	40214	29688	40850	29844	41625	31783	41624	29489	40451	29748	44095
03:09:22	26.2	41052	31632	40499	32332	40496	33010	40547	33177	41639	34521	43871	34156	40793	33394	40509	32428	39429	35729	44147	32551	41260	33891	43251	33869	30185	40372	30380	41239	30617	41997	30505	40726	29872	40752	30061	43948	29276	40174	29733	40893	29708	41713	31694	41565	29344	40356	29553	44001
03:10:22	26.2	41081	31659	40538	32359	40546	33073	40580	33181	41759	34495	43866	34363	40708	33352	40465	32472	39556	35773	44144	32575	41189	33985	43346	33873	30156	40162	30261	41192	30608	41939	30455	40703	29938	40738	29979	43902	29262	40272	29615	40824	29747	41536	31632	41421	29231	40314	29581	44126
03:11:22	26.2	41090	31703	40549	32403	40512	32985	40732	33159	41730	34504	43914	34258	40811	33404	40548	32497	39542	35725	44113	32498	41187	33879	43248	34022	30104	40274	30236	41204	30549	41979	30392	40647	29878	40703	29885	43924	29299	40211	29654	40895	29710	41519	31657	41556	29182	40234	29576	44079
03:12:22	26.2	40972	31560	40449	32260	40422	32950	40526	33123	41709	34470	43913	34175	40799	33375	40506	32484	39481	35694	44142	32460	41206	33871	43244	34015	30247	40285	30394	41219	30517	41949	30600	40645	29943	40736	30029	44017	29282	40179	29632	40865	29762	41528	31656	41609	29283	40272	29654	44045
03:13:22	26.2	40983	31584	40349	32284	40407	32899	40521	33118	41600	34443	43829	34318	40812	33384	40540	32399	39470	35691	44132	32587	41207	33910	43249	33941	30184	40350	30329	41336	30667	42206	30523	40833	29945	40825	30080	44017	29323	40209	29658	40936	29695	41663	31735	41566	29277	40233	29680	44075
03:14:22	26.2	41155	31718	40516	32418	40637	33017	40582	33130	41727	34575	43886	34214	40697	33332	40453	32439	39483	35688	44260	32607	41287	34007	43380	33977	30256	40204	30241	41187	30521	41864	30356	40690	29916	40657	29981	43964	29434	40244	29689	40908	29795	41575	31678	41639	29304	40310	29614	44035
03:15:22	26.2	41141	31752	40616	32452	40527	33043	40771	33199	41720	34598	44036	34119	40843	33367	40568	32430	39512	35761	44119	32506	41247	33905	43359	34067	30204	40256	30263	41246	30539	42004	30427	40666	29917	40800	29944	43901	29317	40225	29768	40879	29803	41567	31725	41563	29241	40342	29605	43999
03:16:22	26.2	41115	31672	40516	32372	40537	33037	40614	33234	41847	34559	44002	34299	40687	33338	40469	32451	39545	35756	44120	32573	41333	33889	43307	33921	30225	40336	30345	41318	30545	41905	30491	40653	29825	40683	29951	44091	29294	40296	29673	40960	29807	41590	31669	41493	29242	40251	29589	44023
03:17:22	26.2	41273	31716	40522	32416	40537	33120	40714	33225	41695	34569	43869	34275	40823	33388	40573	32484	39495	35780	44207	32645	41221	33889	43298	34053	30268	40337	30319	41250	30584	41988	30509	40764	29892	40836	29994	43974	29375	40249	29683	40882	29729	41694	31688	41618	29326	40224	29582	44036
03:18:22	26.2	41115	31737	40626	32437	40484	33052	40681	33234	41745	34531	44000	34354	40794	33433	40524	32527	39636	35844	44292	32555	41386	33891	43352	34048	30186	40389	30430	41298	30598	42061	30611	40708	29952	40734	29940	43930	29336	40258	29706	40836	29735	41534	31695	41560	29343	40366	29545	44034
03:19:22	26.2	41136	31668	40565	32368	40494	33063	40734	33199	41719	34517	43998	34335	40788	33472	40583	32499	39534	35832	44251	32612	41346	33903	43305	34025	30254	40387	30362	41410	30687	42097	30673	40842	29982	40792	29971	44042	29299	40303	29731	40896	29756	41711	31734	41611	29268	40274	29711	44112
03:20:22	26.1	41071	31694	40540	32394	40539	33052	40745	33165	41739	34511	43950	34346	40815	33478	40666	32539	39580	35840	44212	32578	41432	33938	43352	33939	30291	40335	30416	41397	30698	42196	30562	40795	29998	40750	30047	44134	29422	40365	29830	40973	29825	41583	31730	41558	29433	40436	29710	44183
03:21:22	26.1	41103	31633	40506	32333	40525	32970	40635	33165	41648	34482	43853	34271	40869	33502	40649	32508	39602	35725	44280	32565	41256	33950	43312	33979	30293	40327	30419	41383	30661	42118	30561	40880	30028	40830	30114	44280	29451	40297	29856	41061	29836	41720	31910	41759	29440	40559	29785	44194
03:22:22	26.1	41046	31596	40410	32296	40459	32918	40499	33079	41694	34493	43931	34215	40814	33460	40660	32534	39554	35760	44247	32581	41257	33925	43290	33916	30355	40363	30408	41540	30734	42234	30675	40881	30045	40850	30130	44244	29475	40414	29898	41109	29901	41837	31772	41781	29438	40429	29713	44333
03:23:22	26.1	41018	31608	40499	32308	40431	33004	40577	33038	41697	34446	43917	34214	40795	33452	40538	32521	39542	35742	44149	32529	41385	33899	43348	33960	30229	40403	30377	41389	30718	42246	30720	40930	30001	40914	30028	44186	29386	40374	29817	41073	29805	41694	31799	41723	29400	40441	29804	44356
03:24:22	26.1	41110	31725	40509	32425	40558	33048	40708	33149	41678	34581	43926	34302	40803	33431	40591	32476	39586	35815	44315	32577	41388	33965	43312	33976	30264	40313	30387	41336	30683	42107	30661	40882	29990	40813	30100	44111	29398	40353	29753	40990	29844	41662	31694	41620	29271	40286	29598	44145
03:25:22	26.1	41114	31614	40523	32314	40599	33022	40695	33186	41538	34563	43913	34254	40851	33493	40623	32604	39597	35813	44187	32632	41334	33906	43354	33991	30364	40456	30437	41341	30709	42262	30625	41005	30037	40932	30045	44207	29347	40331	29833	40943	29937	41816	31783	41718	29386	40442	29690	44329
03:26:22	26.1	41079	31665	40421	32365	40372	32840	40532	33097	41563	34390	43717	34107	40901	33350	40661	32597	39626	35636	44112	32568	41246	33821	43297	33879	30273	40322	30453	41427	30644	42274	30665	40991	30085	41025	30217	44241	29452	40368	29865	41182	29900	41786	31927	41855	29393	40440	29760	44361
03:27:22	26.1	41009	31552	40474	32252	40403	32864	40522	33010	41531	34508	43791	34220	40864	33397	40694	32558	39632	35815	44224	32517	41177	33842	43187	33903	30348	40389	30428	41462	30641	42186	30671	40937	30086	40896	30146	44151	29370	40407	29806	41062	29908	41807	31768	41769	29398	40490	29680	44301
03:28:22	26.1	41056	31632	40407	32332	40378	32944	40506	33110	41535	34464	43672	34219	40791	33439	40573	32541	39554	35645	44087	32571	41186	33919	43186	33772	30225	40351	30513	41430	30628	42143	30693	40925	30030	41054	30230	44256	29454	40427	29889	41140	29910	41807	31835	41797	29375	40546	29742	44367
03:29:22	26.1	41019	31533	40496	32233	40395	32887	40494	33104	41722	34395	43961	34178	40940	33565	40754	32625	39590	35746	44264	32630	41233	33921	43233	33976	30270	40395	30427	41541	30775	42342	30648	40946	30021	40949	30070	44131	29435	40405	29735	41024	29944	41811	31820	41838	29433	40498	29665	44310
03:30:22	26.1	41094	31545	40472	32245	40553	32984	40620	33178	41696	34527	43944	34340	41009	33454	40754	32573	39623	35735	44296	32586	41279	33874	43350	34069	30229	40386	30426	41463	30746	42201	30649	40758	30012	40771	30123	44174	29415	40405	29839	41073	29894	41711	31814	41738	29394	40554	29737	44304
03:31:22	26.1	41126	31661	40555	32361	40513	33007	40612	33165	41741	34515	43895	34306	40892	33452	40690	32607	39641	35831	44114	32609	41376	33933	43352	33937	30273	40361	30454	41472	30723	42180	30660	40885	29992	40932	30053	44114	29343	40295	29700	41037	29878	41741	31793	41784	29358	40351	29734	44167
03:32:22	26.1	41102	31691	40541	32391	40593	33071	40675	33216	41713	34530	43907	34283	40858	33523	40668	32628	39721	35843	44325	32683	41268	33936	43449	33961	30283	40426	30436	41337	30664	42119	30611	40823	29911	40799	29964	44093	29413	40317	29735	41015	29779	41673	31804	41760	29303	40388	29621	44194
03:33:22	26.1	41262	31753	40751	32453	40653	33094	40722	33245	41785	34679	44166	34393	40828	33419	40682	32537	39735	35808	44280	32720	41425	34066	43465	34034	30187	40363	30371	41344	30609	42079	30472	40802	29873	40794	30014	44034	29419	40327	29715	41056	29820	41602	31700	41625	29315	40346	29686	44112
03:34:22	26	41227	31766	40741	32466	40674	33125	40771	33214	41872	34547	43989	34363	40775	33309	40484	32575	39602	35748	44124	32607	41325	34043	43355	34044	30153	40251	30262	41309	30588	41893	30459	40674	29916	40669	29951	44071	29513	40440	29827	41190	29912	41768	31809	41712	29349	40323	29598	44186
03:35:22	26	41338	31931	40759	32631	40671	33157	40727	33244	41762	34603	44009	34291	40603	33320	40595	32357	39466	35800	44094	32635	41216	33862	43342	33974	30147	40140	30242	41303	30501	42021	30456	40774	29878	40780	29896	44130	29539	40570	29851	41275	29946	41716	31776	41706	29332	40415	29631	44176
03:36:22	26	41403	31739	40705	32439	40627	33148	40802	33223	41893	34593	44009	34312	40600	33245	40501	32400	39531	35598	44223	32540	41316	33914	43244	34023	30137	40204	30278	41222	30546	42048	30494	40805	30009	40721	29918	44086	29545	40722	29859	41237	30017	41856	31781	41813	29361	40425	29610	44229
03:37:22	26	41401	31829	40909	32529	40580	33155	40792	33226	41805	34546	43866	34240	40728	33274	40505	32400	39482	35691	44205	32513	41214	33913	43324	34004	30096	40176	30284	41162	30564	41980	30500	40863	29900	40671	29951	43997	29547	40509	29924	41066	29954	41817	31796	41665	29409	40366	29638	44169
03:38:22	26	41318	31819	40798	32519	40753	33205	40867	33240	41841	34600	43948	34352	40685	33427	40514	32555	39596	35857	44265	32562	41328	33897	43240	33928	30218	40292	30280	41305	30603	41990	30484	40738	29893	40755	29961	44046	29513	40369	29839	41132	29869	41785	31736	41696	29349	40374	29604	44205
03:39:22	26	41386	31850	40693	32550	40644	33202	40881	33266	41833	34536	43962	34284	40759	33302	40640	32577	39638	35745	44335	32589	41327	33993	43490	34003	30177	40279	30331	41385	30594	41999	30521	40747	29975	40767	29963	43954	29543	40486	29828	41023	29898	41709	31855	41701	29327	40300	29598	44188
03:40:22	26	41349	31811	40736	32511	40801	33110	40852	33268	41844	34587	44063	34314	40680	33346	40450	32498	39512	35602	44130	32603	41333	33925	43260	34028	30200	40165	30257	41275	30496	42000	30387	40774	29898	40692	29975	44017	29544	40609	29822	41126	29930	41713	31748	41781	29354	40310	29682	44052
03:41:22	26	41419	31829	40786	32529	40686	33216	40726	33249	41803	34612	43871	34350	40779	33381	40488	32339	39554	35664	44098	32589	41387	33875	43296	33969	30127	40328	30306	41239	30581	41912	30485	40722	29943	40764	29956	44035	29422	40542	29877	41094	29855	41800	31829	41648	29368	40395	29605	44232
03:42:22	26	41340	31807	40676	32507	40627	33027	40883	33224	41810	34571	44088	34346	40651	33445	40601	32537	39547	35788	44102	32556	41219	33959	43315	33953	30141	40255	30375	41258	30603	41987	30538	40717	29853	40687	29945	44114	29441	40493	29895	41164	29880	41800	31884	41712	29362	40405	29663	44156
03:43:22	26	41382	31754	40705	32454	40709	33141	40793	33313	41834	34597	44000	34298	40768	33415	40593	32544	39609	35727	44166	32565	41242	33914	43295	34044	30110	40235	30291	41239	30610	42009	30507	40724	29909	40713	29976	44051	29531	40467	29808	40995	29852	41709	31781	41665	29325	40297	29602	44215
03:44:22	26	41331	31815	40786	32515	40730	33113	40797	33247	41861	34547	44031	34283	40811	33413	40601	32519	39589	35733	44140	32601	41332	33947	43334	33925	30108	40271	30279	41319	30676	42091	30572	40732	29906	40760	29985	44081	29378	40416	29842	41075	29849	41720	31745	41673	29258	40280	29559	44107
03:45:22	26	41330	31822	40759	32522	40670	33105	40797	33345	41776	34625	44083	34414	40862	33442	40646	32623	39585	35785	44277	32650	41328	33999	43400	34005	30250	40466	30379	41442	30684	42216	30614	40898	29969	40839	30006	44022	29455	40419	29787	41010	29805	41728	31757	41715	29283	40409	29556	44142
03:46:22	26	41387	31848	40760	32548	40780	33225	40835	33251	41903	34662	44113	34351	40736	33509	40652	32564	39656	35863	44191	32688	41331	33994	43355	34118	30220	40247	30366	41464	30657	42094	30582	40913	29940	40729	29954	44025	29430	40390	29793	41112	29864	41725	31785	41600	29355	40388	29579	44145
03:47:22	26	41413	31777	40751	32477	40806	33090	40943	33279	41942	34585	44124	34373	40785	33437	40646	32543	39853	35775	44193	32592	41354	33925	43578	34112	30163	40248	30351	41390	30655	42091	30493	40816	29940	40818	30047	43979	29407	40322	29791	41014	29833	41756	31782	41645	29345	40359	29643	44173
03:48:22	26	41313	31786	40706	32486	40576	33078	40871	33292	41909	34562	44106	34357	40844	33392	40701	32587	39704	35823	44323	32670	41429	33939	43475	34070	30279	40408	30389	41458	30729	42210	30570	40985	29928	40841	29996	44114	29452	40364	29692	41046	29814	41724	31770	41679	29376	40377	29679	44167
03:49:22	25.9	41247	31710	40628	32410	40714	33083	40813	33347	41813	34595	44036	34341	40913	33450	40801	32536	39673	35856	44199	32610	41383	33959	43335	34014	30295	40346	30324	41417	30775	42215	30619	40995	30004	40825	29930	44104	29419	40390	29711	41094	29947	41649	31805	41594	29380	40334	29596	44302
03:50:22	25.9	41316	31721	40743	32421	40708	33130	40883	33214	41823	34595	44172	34407	40797	33333	40714	32539	39595	35783	44318	32627	41391	34034	43391	34179	30279	40367	30406	41375	30763	42277	30640	40968	30009	40900	29979	44160	29373	40402	29784	41099	29850	41641	31756	41744	29385	40404	29634	44257
03:51:22	25.9	41177	31664	40574	32364	40629	33022	40741	33254	41849	34564	44023	34352	40911	33479	40762	32580	39685	35876	44417	32617	41438	34001	43468	34006	30242	40389	30442	41549	30777	42182	30611	40994	29932	40943	29958	44133	29406	40287	29727	41102	29787	41680	31731	41691	29296	40397	29659	44275
03:52:22	25.9	41422	31807	40694	32507	40694	33120	40712	33235	41823	34610	44106	34291	40829	33410	40680	32632	39667	35838	44380	32608	41308	33999	43421	34062	30244	40495	30460	41484	30664	42165	30562	40837	29899	40802	30026	43957	29417	40438	29763	41109	29839	41736	31751	41778	29333	40444	29609	44064
03:53:22	25.9	41246	31756	40712	32456	40681	33123	40818	33276	41795	34579	44003	34438	40895	33467	40663	32551	39645	35808	44353	32565	41386	33981	43406	34046	30186	40382	30463	41454	30696	42180	30604	40901	29983	40799	29995	44092	29365	40392	29763	41055	29774	41654	31677	41687	29347	40325	29630	44316
03:54:22	25.9	41336	31757	40761	32457	40682	33084	40782	33243	41814	34630	44157	34342	40914	33488	40686	32589	39658	35775	44388	32711	41383	33962	43531	34053	30255	40520	30414	41503	30721	42208	30641	40898	29992	40773	30006	44152	29423	40369	29813	41121	29807	41670	31842	41756	29410	40523	29654	44270
03:55:22	25.9	41188	31636	40555	32336	40630	33025	40685	33143	41676	34564	44022	34233	40988	33440	40715	32602	39611	35807	44280	32705	41366	33902	43356	33928	30296	40440	30452	41579	30794	42377	30711	41016	30074	41010	30153	44238	29449	40491	29831	41152	29993	41849	31917	41821	29440	40549	29734	44416
03:56:22	25.9	41123	31617	40573	32317	40544	33060	40626	33089	41753	34515	43942	34247	40933	33546	40828	32589	39767	35836	44252	32602	41363	33887	43414	33986	30332	40536	30474	41652	30818	42320	30703	41084	30085	40975	30111	44317	29453	40413	29890	41162	30006	41952	31894	42015	29512	40581	29760	44568
03:57:22	25.9	41090	31598	40535	32298	40507	33036	40648	33209	41632	34427	43997	34245	41019	33505	40771	32587	39594	35863	44303	32623	41295	33948	43459	33906	30298	40670	30513	41577	30858	42351	30786	41046	30079	41044	30148	44266	29504	40520	29932	41298	29941	42021	31937	41874	29494	40649	29882	44491
03:58:22	25.9	41128	31644	40521	32344	40515	33041	40601	33080	41680	34472	43849	34276	41001	33439	40690	32508	39590	35796	44203	32597	41181	33826	43267	33938	30256	40449	30471	41525	30857	42518	30830	41146	30216	41122	30144	44477	29584	40579	29948	41318	30102	42105	31881	41848	29504	40699	29830	44536
03:59:22	25.9	41170	31557	40522	32257	40453	32921	40565	33129	41590	34397	43805	34225	40877	33492	40720	32565	39604	35844	44094	32604	41231	33779	43247	33873	30226	40544	30470	41619	30786	42374	30762	41188	30056	41009	30168	44456	29594	40650	29906	41228	30101	42047	31930	41973	29502	40742	29812	44570
04:00:22	25.9	41101	31622	40484	32322	40527	32930	40638	33074	41730	34378	43712	34203	40946	33501	40753	32612	39624	35727	44193	32560	41305	33901	43308	33900	30345	40548	30472	41567	30880	42420	30770	41100	30067	41089	30130	44309	29446	40584	29941	41327	29989	41975	32016	42013	29483	40628	29737	44508
04:01:22	25.9	41166	31616	40558	32316	40546	32966	40618	33205	41682	34533	44016	34272	40966	33580	40770	32617	39720	35849	44272	32686	41297	33895	43371	33948	30239	40600	30527	41630	30774	42256	30755	41030	30082	41020	30122	44260	29449	40481	29909	41260	29970	41925	31905	41999	29500	40658	29778	44511
04:02:22	25.9	41204	31678	40512	32378	40561	33038	40734	33173	41813	34486	43885	34277	40852	33525	40741	32632	39734	35814	44264	32582	41350	33924	43399	33980	30247	40506	30538	41538	30827	42337	30751	41061	30063	41042	30116	44233	29423	40449	29825	41228	29977	41807	31826	41906	29477	40636	29751	44427
04:03:22	25.8	41194	31760	40594	32460	40680	33170	40755	33251	41763	34505	44023	34280	40888	33535	40812	32613	39761	35772	44324	32653	41360	33959	43378	33980	30339	40441	30435	41528	30681	42310	30609	40934	30007	41019	30034	44082	29385	40383	29776	41031	29845	41764	31740	41866	29411	40461	29691	44452
04:04:22	25.8	41321	31751	40718	32451	40690	33045	40897	33243	41844	34607	43986	34318	40951	33476	40783	32634	39754	35912	44360	32604	41486	33974	43507	34028	30282	40471	30474	41593	30706	42308	30655	40953	30016	40997	30086	44284	29461	40461	29831	41202	29897	41725	31863	41748	29363	40629	29709	44378
04:05:22	25.8	41315	31827	40765	32527	40774	33148	40812	33241	41910	34627	44049	34392	40825	33402	40712	32575	39789	35923	44380	32722	41396	33960	43477	34095	30295	40459	30455	41480	30629	42227	30619	40904	29910	40865	29987	44094	29414	40424	29739	41157	29850	41782	31722	41688	29273	40385	29535	44254
04:06:22	25.8	41251	31716	40816	32416	40736	33197	40856	33373	41850	34600	44159	34427	40904	33468	40824	32593	39708	35847	44398	32685	41387	34104	43482	34110	30266	40407	30470	41560	30739	42269	30628	40972	29964	40913	30019	44126	29428	40450	29849	41198	29920	41846	31725	41772	29295	40469	29592	44292
04:07:22	25.8	41497	31750	40739	32450	40758	33188	40868	33307	41807	34591	44076	34332	40888	33400	40709	32657	39620	35877	44337	32642	41346	33971	43447	33991	30283	40444	30429	41525	30753	42221	30625	41023	29980	40961	30036	44285	29533	40446	29766	41076	29906	41782	31785	41807	29330	40436	29589	44475
04:08:22	25.8	41293	31713	40644	32413	40746	33128	40826	33379	41907	34698	44036	34414	41009	33531	40898	32734	39747	35913	44330	32648	41461	33938	43526	34030	30251	40444	30508	41601	30769	42147	30625	40988	29963	40960	30006	44240	29433	40580	29778	41259	29909	41797	31725	41853	29320	40491	29562	44363
04:09:22	25.8	41301	31787	40755	32487	40828	33213	40830	33245	41957	34666	44212	34536	40964	33464	40784	32578	39743	35905	44508	32699	41392	34051	43507	34053	30195	40450	30397	41426	30688	42249	30629	41058	29943	40860	29964	44067	29500	40378	29824	41119	29914	41841	31797	41744	29338	40475	29620	44349
04:10:22	25.8	41535	31851	40718	32551	40841	33168	40974	33290	41860	34708	44097	34316	40969	33387	40795	32619	39721	35835	44329	32690	41348	33973	43499	33964	30216	40434	30471	41620	30692	42191	30692	40895	29930	40832	30004	44109	29479	40387	29778	41090	29891	41763	31730	41737	29374	40398	29579	44328
04:11:22	25.8	41399	31853	40820	32553	40651	33072	40938	33276	41812	34593	44041	34324	41011	33454	40758	32602	39732	35806	44348	32719	41469	33971	43565	34016	30201	40515	30548	41573	30674	42274	30720	41017	29992	40908	29981	44258	29423	40364	29854	41102	29845	41703	31896	41804	29341	40390	29653	44414
04:12:22	25.8	41247	31747	40779	32447	40689	33107	40803	33216	41859	34584	44088	34375	40982	33488	40831	32713	39679	35861	44298	32651	41374	33977	43562	34083	30303	40561	30500	41652	30831	42479	30832	41178	30107	41006	30147	44413	29477	40434	29779	41225	29967	41842	31810	41800	29419	40466	29736	44482
04:13:22	25.8	41392	31817	40774	32517	40751	33152	40843	33277	41893	34587	44078	34311	41018	33454	40774	32618	39808	35803	44493	32664	41423	33998	43417	34132	30281	40419	30494	41544	30721	42307	30636	41072	29923	41013	29993	44144	29470	40422	29814	41103	29892	41740	31824	41810	29338	40443	29617	44242
04:14:22	25.8	41466	31788	40875	32488	40714	33241	40904	33268	41913	34643	44071	34386	40907	33371	40734	32581	39845	35875	44376	32669	41490	34055	43400	34081	30290	40550	30450	41504	30677	42237	30583	40936	29973	40885	30001	44157	29464	40512	29810	41216	29904	41777	31754	41750	29375	40536	29604	44318
04:15:22	25.8	41407	31848	40832	32548	40811	33134	40966	33316	41905	34599	44142	34389	40784	33460	40794	32619	39593	35779	44242	32604	41479	33936	43530	34097	30219	40378	30368	41402	30695	42079	30503	40828	29927	40812	30028	44134	29513	40571	29924	41209	29956	41860	31850	41832	29377	40448	29650	44328
04:16:22	25.8	41421	31812	40740	32512	40722	33264	40910	33298	41887	34570	44051	34387	40741	33420	40650	32545	39702	35771	44212	32690	41398	33953	43448	34012	30074	40412	30311	41353	30645	42085	30451	40799	29881	40834	30042	44166	29565	40589	29951	41348	29955	41943	31842	41886	29403	40533	29624	44342
04:17:22	25.8	41483	31778	40771	32478	40778	33168	40948	33263	41853	34610	44016	34388	40713	33363	40455	32475	39647	35770	44259	32538	41271	33956	43512	33955	30126	40258	30299	41371	30603	42176	30571	40830	29886	40845	30057	44310	29636	40644	30009	41407	30024	41989	31975	41887	29443	40617	29692	44514
04:18:22	25.7	41474	31824	40811	32524	40801	33184	40787	33243	41848	34528	44042	34287	40801	33248	40573	32354	39425	35591	44079	32513	41167	33863	43271	33888	30203	40391	30434	41457	30694	42206	30672	40939	29940	41024	30063	44437	29647	40738	30003	41471	30046	42189	32002	42027	29526	40682	29787	44584
04:19:22	25.7	41412	31764	40651	32464	40731	33057	40788	33136	41687	34425	43860	34187	40752	33375	40620	32408	39463	35611	44201	32481	41164	33768	43203	33781	30196	40452	30428	41590	30791	42384	30703	41080	30114	41027	30181	44415	29545	40720	29982	41478	30091	42058	32041	42149	29534	40851	29791	44613
04:20:22	25.7	41381	31544	40590	32244	40448	33002	40671	33039	41671	34425	43758	34166	40892	33416	40769	32466	39661	35743	44134	32547	41260	33820	43230	33875	30194	40417	30498	41549	30793	42348	30719	41208	30156	41070	30173	44471	29570	40611	29916	41383	30073	42031	32014	42044	29569	40772	29817	44616
04:21:22	25.7	41177	31615	40554	32315	40433	32984	40668	33083	41730	34411	43923	34161	40915	33454	40715	32511	39701	35736	44210	32506	41194	33860	43252	33873	30276	40630	30461	41638	30764	42400	30721	41008	30093	41172	30172	44483	29521	40616	29935	41361	30005	42110	32047	41940	29528	40821	29828	44634
04:22:22	25.7	41262	31616	40571	32316	40476	33012	40578	33146	41645	34410	43880	34095	40993	33458	40706	32642	39663	35798	44225	32575	41290	33835	43327	33808	30269	40522	30612	41716	30876	42469	30814	41110	30152	41008	30214	44373	29580	40745	29923	41467	30084	42042	32060	42060	29531	40701	29887	44696
04:23:22	25.7	41207	31556	40566	32256	40543	32983	40708	33072	41634	34435	43817	34222	41038	33440	40709	32617	39697	35715	44252	32583	41225	33890	43293	33945	30324	40514	30583	41599	30894	42475	30783	41186	30209	41109	30161	44579	29530	40571	29923	41472	30034	41969	32038	42104	29548	40703	29900	44669
04:24:22	25.7	41209	31567	40499	32267	40584	33054	40677	33055	41682	34436	43852	34083	40870	33506	40782	32582	39533	35823	44250	32547	41258	33770	43228	33831	30265	40536	30496	41621	30747	42453	30705	41158	30068	41125	30178	44465	29622	40704	29976	41354	30017	42037	31984	42074	29603	40797	29770	44608
04:25:22	25.7	41229	31606	40493	32306	40445	32943	40692	33040	41697	34444	43941	34287	40929	33557	40830	32621	39625	35813	44377	32643	41354	33916	43393	33944	30297	40582	30478	41629	30808	42558	30794	41143	30107	41133	30203	44451	29561	40559	29788	41336	29958	42054	31970	41958	29561	40665	29895	44618
04:26:22	25.7	41328	31707	40643	32407	40722	33097	40742	33202	41811	34564	44098	34318	41101	33499	40865	32698	39761	35884	44336	32674	41520	33955	43372	34007	30338	40644	30484	41800	30882	42586	30798	41143	30108	41101	30044	44407	29490	40573	29809	41128	29943	41839	31803	41882	29376	40557	29745	44505
04:27:22	25.7	41331	31738	40712	32438	40731	33056	40858	33325	41922	34672	44172	34401	41087	33521	40941	32678	39767	35891	44384	32651	41628	34001	43525	33974	30321	40555	30573	41611	30813	42429	30747	41146	30053	41077	30131	44294	29405	40400	29779	41163	29874	41861	31816	41934	29348	40511	29652	44425
04:28:22	25.7	41248	31723	40675	32423	40640	33116	40847	33270	41840	34599	44030	34350	41018	33494	40844	32672	39714	35966	44316	32673	41539	34003	43573	33950	30277	40591	30506	41567	30769	42416	30779	41112	30093	40988	30148	44337	29531	40440	29819	41226	29821	41857	31891	41882	29323	40538	29716	44551
04:29:22	25.7	41443	31825	40788	32525	40827	33259	40878	33357	41968	34648	44210	34462	40994	33518	40815	32579	39698	35895	44344	32683	41527	33966	43397	34125	30304	40552	30527	41563	30835	42440	30643	41065	30092	41053	30010	44348	29456	40526	29859	41182	29868	41872	31891	41786	29409	40571	29694	44525
04:30:22	25.7	41416	31912	40748	32612	40802	33203	40914	33242	41942	34672	44204	34336	40984	33484	40734	32619	39754	35864	44421	32649	41416	34064	43605	34109	30282	40493	30422	41528	30753	42388	30630	40898	29908	40865	30115	44147	29492	40525	29780	41338	29996	41831	31767	41858	29417	40449	29620	44367
04:31:22	25.7	41553	31878	40847	32578	40962	33121	40905	33274	41855	34671	44170	34345	40883	33486	40684	32475	39736	35959	44226	32562	41385	34068	43603	34062	30252	40516	30396	41470	30592	42286	30554	40896	29970	40858	29958	44169	29554	40576	29883	41271	29940	41845	31856	41784	29413	40491	29654	44361
04:32:22	25.7	41505	31814	40778	32514	40942	33201	40951	33200	41914	34566	44121	34272	40756	33354	40597	32485	39572	35685	44132	32465	41326	33990	43446	34011	30118	40287	30320	41386	30619	42298	30592	40908	29903	40842	29960	44344	29700	40817	29931	41489	30019	42000	31995	42022	29423	40640	29678	44490
04:33:22	25.6	41568	31775	40847	32475	40702	33108	40827	33262	41810	34475	43932	34259	40751	33266	40547	32394	39543	35650	44180	32432	41291	33830	43250	33930	30192	40307	30357	41357	30689	42311	30616	41033	29982	40938	30085	44360	29683	40760	29940	41452	30041	42073	32035	42001	29522	40635	29708	44552
04:34:22	25.6	41364	31728	40802	32428	40751	33135	40761	33195	41852	34514	43917	34195	40789	33310	40554	32444	39556	35614	44090	32453	41112	33749	43290	33919	30146	40479	30350	41374	30683	42305	30637	40982	30049	41161	30117	44446	29621	40725	30050	41589	30008	42113	31944	42106	29503	40775	29795	44640
04:35:22	25.6	41392	31745	40628	32445	40575	33036	40753	33126	41797	34447	43975	34141	40749	33348	40612	32539	39524	35655	44119	32471	41194	33831	43231	33928	30234	40499	30458	41541	30715	42317	30765	40995	30148	41034	30254	44464	29686	40663	30043	41467	30030	42225	31991	42064	29617	40749	29828	44752
04:36:22	25.6	41431	31691	40650	32391	40697	33054	40773	33120	41725	34435	43881	34159	40778	33365	40653	32412	39457	35614	44102	32506	41081	33697	43275	33831	30205	40468	30374	41475	30737	42436	30782	41146	30159	41065	30165	44456	29682	40737	29929	41428	30075	42146	31992	42096	29554	40762	29853	44679
04:37:22	25.6	41453	31656	40691	32356	40627	32953	40721	33147	41709	34308	43969	34153	40933	33404	40728	32471	39549	35659	44196	32460	41198	33795	43175	33840	30158	40449	30501	41636	30849	42502	30734	41096	30091	41116	30146	44468	29639	40775	29961	41480	30105	42095	31977	42092	29588	40775	29801	44739
04:38:22	25.6	41207	31633	40581	32333	40501	33017	40661	33059	41667	34476	43905	34286	41013	33473	40909	32623	39717	35755	44292	32494	41328	33837	43292	33839	30376	40543	30561	41727	30852	42583	30688	41179	30112	41115	30214	44513	29524	40641	29908	41482	29967	41987	31982	42131	29598	40738	29877	44751
04:39:22	25.6	41162	31617	40599	32317	40525	32916	40642	33186	41784	34416	44063	34213	41051	33566	40910	32569	39705	35881	44268	32560	41313	33897	43325	33906	30282	40593	30508	41747	30862	42407	30785	41201	30054	41102	30144	44422	29545	40612	29862	41311	29967	41864	31889	41959	29464	40716	29783	44644
04:40:22	25.6	41197	31650	40559	32350	40588	32967	40699	33073	41728	34469	43915	34269	41079	33461	40853	32583	39726	35867	44382	32664	41359	33949	43339	33907	30352	40655	30540	41787	30874	42453	30744	41262	30113	41145	30129	44572	29639	40656	30037	41380	30026	42010	32028	42091	29480	40713	29737	44796
04:41:22	25.6	41207	31626	40628	32326	40498	32947	40802	33118	41718	34367	43924	34306	41039	33568	40763	32526	39767	35792	44260	32604	41338	33836	43311	33832	30351	40572	30574	41842	30849	42568	30788	41149	30102	41178	30152	44382	29465	40520	29845	41308	29982	41966	31997	41966	29469	40685	29786	44679
04:42:22	25.6	41251	31647	40609	32347	40590	33034	40828	33145	41912	34556	43985	34285	41121	33550	40867	32663	39752	35875	44363	32594	41397	33922	43480	34024	30337	40674	30577	41648	30821	42387	30774	41161	30069	41060	30126	44474	29463	40412	29906	41350	29927	41913	31884	41919	29426	40684	29690	44524
04:43:22	25.6	41270	31746	40666	32446	40523	33050	40908	33119	41745	34558	44026	34361	40999	33502	40846	32608	39704	35861	44329	32709	41437	33967	43436	34021	30318	40548	30536	41724	30770	42409	30756	41106	30085	41135	30096	44417	29456	40557	29796	41320	29924	41907	31842	41887	29405	40561	29710	44610
04:44:22	25.6	41348	31742	40723	32442	40816	33081	40817	33261	41926	34517	44109	34371	41065	33551	40822	32602	39708	35843	44444	32648	41462	33981	43509	34012	30314	40532	30493	41708	30849	42499	30795	41090	29989	41044	30013	44242	29478	40544	29754	41135	29935	41882	31883	41769	29321	40476	29546	44464
04:45:22	25.6	41333	31845	40845	32545	40826	33193	41001	33289	41957	34642	44117	34404	40968	33429	40811	32536	39744	35800	44383	32625	41394	33947	43437	34054	30204	40517	30357	41482	30740	42222	30604	41004	29948	40853	29929	44259	29461	40590	29817	41215	29948	41923	31787	41924	29289	40500	29652	44464
04:46:22	25.6	41508	31817	40944	32517	40785	33226	41020	33315	41988	34629	44258	34475	40954	33408	40761	32574	39666	35767	44306	32569	41379	33913	43542	34128	30188	40356	30333	41603	30728	42221	30525	40869	29877	40936	29987	44166	29637	40671	29986	41342	29930	41892	31800	41868	29350	40449	29620	44571
04:47:22	25.6	41486	31912	40904	32612	40870	33220	40938	33282	41838	34547	44062	34307	40781	33346	40677	32520	39604	35693	44179	32564	41277	33966	43449	34082	30154	40317	30382	41411	30772	42219	30608	40922	29855	40859	29903	44326	29607	40700	29919	41408	30019	42053	31899	41867	29456	40633	29679	44475
04:48:22	25.6	41506	31908	40888	32608	40844	33206	41005	33271	41944	34623	44064	34330	40830	33256	40727	32471	39608	35772	44218	32605	41342	33928	43530	33957	30238	40339	30354	41414	30709	42268	30551	40890	29964	41082	30001	44451	29671	40775	29921	41500	30073	42074	31905	41983	29371	40682	29705	44575
04:49:22	25.6	41459	31769	40787	32469	40784	33169	40824	33176	41830	34543	43995	34206	40735	33247	40626	32410	39545	35602	44086	32500	41234	33814	43267	33852	30140	40346	30344	41457	30655	42266	30621	40951	29903	41001	30070	44424	29643	40700	29973	41471	30041	42030	32002	42061	29509	40656	29713	44629
04:50:22	25.6	41563	31777	40845	32477	40745	33145	40816	33177	41756	34516	44021	34254	40742	33316	40590	32406	39488	35626	44080	32477	41222	33781	43294	33909	30100	40396	30377	41475	30677	42410	30580	41011	29926	41069	30020	44375	29663	40860	29974	41442	30054	42142	32027	42010	29511	40751	29710	44620
04:51:22	25.6	41540	31666	40876	32366	40678	33080	40785	33234	41770	34445	43749	34143	40840	33269	40614	32413	39590	35601	44112	32440	41170	33762	43276	33787	30184	40449	30365	41486	30739	42413	30621	41122	30059	41154	30063	44527	29680	40757	29972	41452	30097	42136	32015	42119	29512	40746	29843	44737
04:52:22	25.6	41353	31695	40639	32395	40670	32915	40783	33104	41715	34387	43912	34149	41017	33479	40851	32554	39659	35754	44213	32461	41292	33816	43244	33864	30296	40593	30491	41692	30898	42580	30802	41232	30124	41169	30151	44449	29576	40629	30016	41390	30083	42056	31932	42114	29528	40901	29883	44850
04:53:22	25.5	41326	31628	40713	32328	40675	33005	40719	33088	41709	34469	44026	34225	41011	33556	40900	32599	39775	35905	44342	32567	41366	33906	43380	33938	30284	40681	30548	41662	30860	42554	30843	41165	30083	41193	30142	44487	29389	40545	29812	41356	29963	41872	31864	41943	29450	40663	29736	44663
04:54:22	25.5	41280	31763	40619	32463	40694	33024	40854	33234	41881	34531	44134	34277	41102	33565	40838	32593	39823	35889	44327	32658	41470	34002	43563	34028	30290	40646	30562	41799	30820	42585	30725	41171	30068	41133	30074	44404	29499	40483	29807	41303	29880	41846	31889	41863	29452	40718	29743	44558
04:55:22	25.5	41353	31720	40715	32420	40850	33153	40914	33232	42098	34617	44129	34443	41050	33451	40879	32593	39749	35928	44433	32622	41496	34025	43466	34101	30319	40610	30422	41609	30726	42403	30737	40920	29972	40988	30103	44233	29459	40609	29792	41203	29966	41872	31814	41870	29409	40536	29687	44568
04:56:22	25.5	41505	31833	40837	32533	40846	33214	40972	33316	42032	34583	44136	34407	40863	33317	40759	32514	39650	35826	44322	32561	41505	33966	43511	34064	30192	40383	30395	41541	30600	42303	30589	40861	29927	40868	29897	44215	29548	40651	29866	41418	29939	41963	31943	41910	29320	40628	29657	44460
04:57:22	25.5	41524	31838	40916	32538	40766	33176	40971	33339	41900	34587	44091	34302	40710	33294	40644	32400	39502	35691	44213	32484	41261	33882	43379	33980	30114	40333	30425	41501	30742	42277	30647	40942	29958	40964	30088	44335	29658	40739	29953	41483	30134	41983	32001	42081	29432	40765	29756	44603
04:58:22	25.5	41512	31723	40901	32423	40769	33128	40934	33210	41950	34459	43984	34323	40738	33319	40701	32497	39590	35692	44125	32536	41204	33811	43282	34006	30170	40468	30355	41476	30625	42294	30601	40927	29907	40870	29938	44315	29574	40608	29916	41441	30031	41963	31893	41924	29455	40561	29729	44472
04:59:22	25.5	41436	31861	40935	32561	40804	33221	40969	33355	41900	34503	44056	34412	40777	33290	40644	32459	39611	35676	44277	32539	41323	33821	43370	34032	30177	40347	30366	41477	30763	42327	30553	40963	30004	41011	29963	44383	29647	40774	30059	41410	30127	42190	31943	42082	29442	40666	29679	44591
05:00:22	25.5	41633	31769	41014	32469	40862	33092	40944	33323	41952	34606	44050	34337	40764	33392	40677	32440	39462	35724	44142	32498	41259	33883	43384	34018	30186	40319	30409	41422	30679	42405	30638	40972	29979	40965	30004	44405	29729	40837	29918	41566	30220	42204	31937	42109	29412	40794	29793	44651
05:01:22	25.5	41625	31807	40855	32507	40811	33113	40946	33251	41775	34494	43973	34199	40774	33305	40714	32424	39570	35585	44125	32510	41166	33796	43241	33959	30157	40347	30400	41537	30733	42413	30716	41050	29975	41047	30146	44528	29685	40891	30015	41603	30083	42150	32051	42158	29530	40870	29822	44646
05:02:22	25.5	41457	31876	40793	32576	40785	33002	40840	33214	41828	34475	44004	34168	40811	33321	40571	32429	39472	35659	44075	32456	41169	33842	43178	33954	30140	40412	30530	41573	30734	42464	30723	41093	30054	41124	30083	44470	29702	40769	29952	41583	30037	42083	31967	42195	29578	40735	29824	44732
05:03:22	25.5	41474	31689	40823	32389	40651	33139	40780	33092	41675	34440	43872	34192	41095	33413	40781	32491	39711	35639	44158	32454	41251	33807	43308	33942	30267	40631	30504	41769	30805	42532	30851	41238	30137	41185	30158	44603	29661	40820	29964	41574	30068	42242	32037	42159	29660	40826	29826	44814
05:04:22	25.5	41360	31684	40615	32384	40566	33075	40793	33115	41786	34486	44036	34227	41101	33569	40946	32585	39733	35874	44344	32539	41364	33862	43349	33912	30409	40645	30618	41848	30917	42591	30879	41197	30156	41244	30199	44495	29529	40782	29898	41524	30014	42005	32033	42072	29569	40681	29862	44768
05:05:22	25.5	41290	31735	40673	32435	40710	33008	40773	33168	41791	34530	44099	34285	41069	33590	40987	32549	39847	35959	44385	32668	41458	33871	43430	34046	30382	40724	30545	41683	30894	42517	30734	41195	30108	41164	30191	44577	29570	40604	29917	41264	29995	42063	31999	42121	29555	40726	29829	44755
05:06:22	25.5	41281	31788	40746	32488	40721	33164	41033	33367	41951	34613	44224	34474	41039	33509	40997	32616	39833	35968	44586	32718	41511	34014	43617	34104	30402	40667	30539	41725	30797	42477	30789	41177	30093	41113	30088	44510	29461	40504	29804	41400	29881	42090	31874	41987	29533	40747	29728	44748
05:07:22	25.5	41479	31817	40710	32517	40835	33151	40980	33315	41973	34580	44198	34517	41122	33517	40916	32680	39872	35899	44506	32642	41581	33982	43553	34076	30419	40696	30522	41744	30841	42462	30668	41063	30070	41035	30075	44422	29510	40459	29844	41237	29922	42001	31851	41950	29473	40778	29753	44586
05:08:22	25.5	41624	31917	41021	32617	40864	33314	41091	33344	41972	34669	44237	34473	40979	33444	40940	32655	39810	35919	44426	32653	41628	34156	43616	34158	30361	40625	30584	41669	30887	42506	30661	41051	30055	41028	30011	44271	29543	40555	29822	41346	30037	41966	31793	41884	29353	40602	29733	44696
05:09:22	25.5	41586	31816	41025	32516	40920	33247	41063	33364	42043	34600	44441	34446	41023	33498	41014	32615	39879	35951	44394	32743	41451	33997	43559	34069	30337	40528	30523	41583	30800	42332	30692	41133	29987	40891	30023	44296	29605	40714	29872	41316	29897	41969	31765	41906	29421	40588	29671	44577
05:10:22	25.5	41510	31836	40906	32536	40948	33285	41024	33325	42016	34809	44225	34400	40986	33467	40856	32618	39798	35846	44357	32639	41577	34028	43639	34150	30241	40505	30442	41549	30666	42308	30681	41020	29939	40890	29930	44311	29564	40717	29824	41276	29963	42018	31898	41944	29368	40538	29649	44531
05:11:22	25.5	41645	31960	40959	32660	40940	33214	41125	33388	41944	34663	44215	34460	40883	33371	40670	32506	39683	35838	44275	32575	41463	33958	43442	34132	30235	40404	30376	41489	30687	42330	30657	41090	30020	41039	30101	44374	29637	40747	29994	41475	30004	42052	31881	42057	29369	40646	29665	44674
05:12:22	25.5	41661	31978	40936	32678	40962	33335	41019	33357	41967	34596	44306	34398	40909	33406	40711	32482	39664	35800	44283	32581	41380	33940	43562	34080	30138	40486	30359	41459	30740	42194	30617	40966	30019	41042	30131	44412	29711	40828	30053	41490	30013	42223	32010	42194	29478	40694	29795	44666
05:13:22	25.5	41557	31871	40906	32571	40901	33180	40955	33216	41882	34531	44056	34285	40844	33429	40659	32559	39701	35629	44127	32408	41251	33862	43353	33945	30288	40445	30404	41539	30795	42430	30580	41071	29998	41185	30171	44481	29716	40804	30100	41618	30225	42261	32054	42170	29646	40785	29875	44843
05:14:22	25.5	41598	31832	41029	32532	40831	33209	40971	33231	41832	34468	43950	34164	40941	33279	40740	32537	39656	35769	44179	32483	41312	33882	43351	33962	30198	40504	30404	41574	30801	42504	30728	41207	30042	41134	30149	44530	29793	40713	30085	41585	30141	42243	32067	42302	29511	40867	29807	44817
05:15:22	25.4	41519	31866	40893	32566	40955	33169	40859	33246	41826	34523	44036	34323	40900	33339	40764	32453	39590	35725	44158	32531	41329	33916	43313	33919	30281	40542	30492	41615	30857	42489	30857	41218	30129	41187	30170	44689	29730	40922	30025	41737	30185	42306	32027	42196	29591	40953	29858	44939
05:16:22	25.4	41506	31795	40944	32495	40865	33090	40889	33145	41799	34534	43909	34216	40937	33466	40719	32458	39506	35640	44158	32525	41328	33849	43330	33940	30256	40519	30476	41668	30835	42519	30688	41055	30079	41168	30178	44620	29709	40740	30008	41615	30123	42241	32076	42225	29584	41041	29725	44862
05:17:22	25.4	41452	31771	40754	32471	40670	33223	40840	33181	41936	34428	43975	34160	40964	33361	40845	32546	39604	35692	44205	32482	41242	33884	43335	33899	30326	40558	30446	41653	30840	42497	30802	41336	30141	41298	30212	44673	29748	40849	29997	41645	30091	42251	32087	42113	29607	40955	29883	44900
05:18:22	25.4	41334	31757	40865	32457	40616	33021	40800	33152	41794	34541	43935	34246	40904	33458	40729	32427	39617	35732	44272	32475	41278	33872	43358	33935	30312	40472	30497	41576	30829	42549	30781	41242	30159	41233	30247	44732	29651	40841	30018	41571	30075	42310	32062	42195	29499	40856	29923	44880
05:19:22	25.4	41471	31776	40929	32476	40868	33105	40881	33252	41855	34462	44013	34309	40944	33412	40769	32480	39613	35627	44189	32460	41280	33804	43402	33985	30250	40503	30406	41654	30836	42658	30778	41113	30087	41268	30247	44678	29749	40872	30005	41493	30140	42189	32094	42237	29619	40939	29909	44905
05:20:22	25.4	41389	31826	40894	32526	40695	33039	40873	33165	41782	34432	44040	34163	40972	33449	40834	32489	39699	35847	44321	32525	41288	33907	43352	33940	30270	40570	30436	41749	30828	42456	30778	41239	30033	41218	30178	44640	29667	40932	30067	41633	30152	42229	32035	42306	29604	40970	29955	45015
05:21:22	25.4	41415	31799	40786	32499	40856	33055	40768	33192	41809	34447	43982	34299	40965	33417	40789	32457	39703	35704	44258	32611	41285	33809	43393	33857	30266	40540	30471	41650	30847	42533	30770	41166	30180	41320	30169	44557	29650	40787	30058	41507	30217	42177	31986	42213	29589	40853	29852	44973
05:22:22	25.4	41365	31623	40739	32323	40682	33062	40945	33157	41914	34496	44069	34347	41133	33499	40954	32641	39753	35819	44269	32606	41390	33983	43350	33978	30449	40590	30528	41913	30860	42709	30815	41251	30198	41297	30199	44701	29771	40831	30084	41661	30153	42121	32041	42246	29570	40868	29893	44883
05:23:22	25.4	41387	31701	40797	32401	40792	33206	40926	33238	41952	34608	44166	34374	41132	33596	40978	32676	39786	35953	44565	32699	41506	34030	43631	34086	30357	40722	30568	41929	30922	42649	30770	41307	30159	41222	30245	44621	29682	40691	30005	41360	30067	42070	31994	42093	29520	40858	29921	44854
05:24:22	25.4	41418	31694	40765	32394	40697	33106	40993	33279	42061	34551	44150	34472	41215	33679	41038	32691	39930	35964	44490	32792	41587	34025	43609	34061	30468	40631	30663	41939	30943	42744	30794	41288	30215	41220	30137	44701	29565	40697	29869	41421	30046	42023	31903	42157	29506	40746	29872	45010
05:25:22	25.4	41454	31793	40804	32493	40933	33158	40955	33267	41932	34631	44332	34401	41214	33634	40948	32687	39840	35937	44399	32791	41555	34099	43561	34013	30346	40752	30568	41813	30925	42702	30860	41253	30176	41132	30122	44627	29587	40595	29887	41498	30066	42011	31955	42038	29522	40817	29771	44893
05:26:22	25.4	41369	31862	40801	32562	40909	33262	41015	33375	42038	34734	44308	34521	41109	33669	40886	32649	39949	35982	44588	32736	41640	34182	43717	34122	30436	40646	30569	41909	30904	42672	30915	41359	30112	41232	30263	44635	29682	40565	29885	41377	29988	42094	31918	42078	29466	40734	29779	44872
05:27:22	25.4	41510	31804	40941	32504	40812	33203	41079	33353	42013	34662	44335	34495	41227	33625	41069	32744	39941	36013	44446	32800	41514	34079	43759	34211	30386	40722	30551	41834	30899	42641	30799	41384	30162	41223	30211	44605	29606	40588	29884	41360	29940	42019	31840	41920	29467	40649	29719	44840
05:28:22	25.4	41556	31879	40928	32579	40908	33367	41027	33393	42081	34675	44289	34520	41160	33648	40979	32628	39903	35892	44487	32779	41593	34063	43707	34215	30455	40658	30496	41778	30902	42556	30798	41207	30098	41109	30099	44602	29569	40683	29900	41412	29958	42026	31895	42039	29513	40747	29827	44745
05:29:22	25.4	41472	31850	40878	32550	41036	33313	41072	33304	41996	34795	44374	34492	41044	33569	40959	32732	39956	36007	44512	32699	41633	34095	43710	34143	30447	40824	30543	41789	30872	42548	30786	41240	30124	41057	30111	44550	29592	40674	29892	41415	29987	42043	31865	42023	29438	40723	29755	44719
05:30:22	25.4	41490	31896	41003	32596	41052	33253	41096	33344	42109	34764	44355	34478	41286	33613	40947	32666	39834	35928	44587	32705	41699	34041	43650	34082	30431	40701	30543	41812	30866	42585	30819	41242	30138	41262	30121	44551	29547	40601	29898	41379	29933	41932	31859	42138	29473	40693	29743	44801
05:31:22	25.4	41446	31875	40832	32575	40832	33199	40987	33315	42099	34673	44231	34395	41243	33614	40922	32803	39949	36007	44536	32754	41555	34118	43568	34076	30503	40658	30522	41957	30829	42615	30740	41199	30084	41221	30131	44605	29550	40562	29789	41281	30022	42102	31860	42140	29541	40712	29821	44838
05:32:22	25.4	41472	31848	40972	32548	40988	33213	41116	33416	42033	34706	44294	34541	41071	33653	41045	32745	39944	35958	44499	32781	41780	34037	43628	34140	30401	40671	30558	41758	30935	42529	30780	41187	30086	41001	30167	44523	29604	40698	29897	41336	30011	42145	31896	42023	29433	40783	29769	44728
05:33:22	25.4	41646	31842	41018	32542	41088	33259	41120	33400	42218	34720	44321	34557	41178	33547	40983	32685	39836	35953	44575	32719	41583	33996	43613	34236	30288	40678	30611	41737	30950	42541	30750	41171	30010	41131	30117	44442	29665	40632	29935	41397	29952	42040	31873	42000	29496	40761	29676	44792
05:34:22	25.4	41551	31884	41004	32584	40969	33311	41146	33505	42337	34717	44389	34514	41049	33502	40990	32654	39848	35921	44540	32768	41574	34089	43651	34184	30332	40618	30557	41690	30805	42484	30688	41066	29962	41085	30022	44411	29562	40742	29846	41326	29994	42118	31873	41998	29413	40705	29750	44698
05:35:22	25.4	41494	31910	40993	32610	40927	33361	41288	33437	42153	34836	44348	34690	41129	33641	41009	32625	39859	35975	44473	32796	41680	34034	43593	34111	30387	40643	30523	41796	30793	42497	30714	41097	30017	41043	30131	44443	29522	40652	29838	41297	30013	41973	31836	42021	29391	40767	29724	44701
05:36:22	25.3	41715	31908	41093	32608	41100	33323	41167	33440	42083	34633	44275	34450	41001	33513	40917	32676	39762	35909	44325	32625	41613	34015	43579	34080	30319	40547	30441	41681	30767	42340	30646	40949	29944	40937	30079	44386	29601	40717	29946	41389	29978	41973	31905	41997	29414	40584	29590	44763
05:37:22	25.3	41573	31938	41093	32638	41012	33362	41216	33362	41991	34736	44275	34455	40990	33360	40736	32572	39627	35803	44332	32600	41554	34019	43502	34154	30253	40476	30428	41671	30594	42380	30708	40946	29833	40941	29967	44368	29707	40742	29945	41435	29965	42059	31827	41980	29488	40610	29582	44545
05:38:22	25.3	41592	31829	40914	32529	40955	33213	41124	33310	42062	34657	44096	34280	40790	33319	40732	32461	39702	35664	44139	32533	41240	33797	43447	33946	30208	40405	30391	41584	30776	42354	30586	40994	29882	41074	30064	44446	29679	40772	30034	41481	30035	42120	31984	42100	29462	40735	29689	44665
05:39:22	25.3	41621	31969	40948	32669	40806	33116	41038	33261	41906	34538	43955	34299	40795	33333	40608	32425	39552	35656	44165	32379	41195	33846	43297	33969	30167	40475	30369	41495	30673	42264	30584	41178	29998	40950	29950	44560	29675	40708	29877	41589	30132	42168	31922	42121	29476	40766	29710	44734
05:40:22	25.3	41627	31861	40898	32561	40820	33218	40984	33385	41880	34608	44070	34259	40791	33419	40737	32400	39511	35664	44250	32533	41251	33848	43291	33930	30269	40411	30344	41544	30647	42263	30639	41058	29869	40967	29960	44468	29646	40871	29956	41507	30094	42213	31905	42079	29502	40716	29705	44808
05:41:22	25.3	41552	31915	40946	32615	40905	33285	41154	33274	42005	34599	44360	34353	40827	33362	40694	32586	39673	35631	44299	32513	41377	33893	43411	33977	30188	40467	30258	41499	30627	42420	30633	41074	29841	40897	29968	44479	29618	40825	29850	41626	29979	42170	31871	42037	29415	40641	29664	44716
05:42:22	25.3	41662	31774	40951	32474	41011	33195	41034	33237	41930	34595	44086	34295	40806	33233	40585	32348	39576	35685	44263	32409	41360	33949	43386	33975	30109	40271	30309	41423	30710	42239	30492	40946	29899	40795	29975	44376	29704	40778	29928	41414	30011	42150	31807	41939	29429	40664	29608	44656
05:43:22	25.3	41520	31737	40835	32437	40756	33135	40926	33146	41934	34555	44110	34212	40735	33218	40494	32312	39644	35583	44094	32394	41156	33880	43310	33996	30049	40318	30332	41456	30612	42257	30496	40983	29933	40897	29954	44519	29624	40835	29846	41422	30043	42227	31938	42031	29377	40698	29834	44649
05:44:22	25.3	41471	31683	40817	32383	40663	33018	40985	33088	41779	34460	43904	34208	40789	33268	40580	32392	39584	35551	44113	32482	41186	33702	43213	33786	30157	40375	30389	41633	30661	42337	30602	41009	29966	41028	30005	44486	29634	40802	29962	41498	30105	42078	32062	42075	29411	40739	29755	44667
05:45:22	25.3	41306	31670	40709	32370	40602	32924	40728	33099	41686	34331	43935	34183	40847	33262	40653	32337	39589	35533	44167	32364	41154	33667	43369	33755	30190	40397	30349	41562	30854	42449	30665	41061	29977	41076	30116	44476	29652	40719	29880	41437	30053	42082	31899	41952	29454	40801	29752	44836
05:46:22	25.3	41332	31706	40582	32406	40590	32909	40857	33031	41646	34327	43862	34092	40807	33333	40466	32275	39437	35499	44000	32395	41074	33718	43200	33721	30125	40324	30385	41529	30668	42326	30586	41147	29914	41061	30079	44512	29732	40612	29834	41505	29996	42177	31883	42029	29491	40643	29778	44719
05:47:22	25.3	41449	31675	40822	32375	40777	33075	40780	33076	41679	34346	43927	34096	40752	33193	40603	32296	39418	35519	44094	32386	41112	33749	43287	33791	30092	40249	30247	41580	30619	42273	30505	40826	29807	40966	29907	44371	29668	40730	29812	41336	29941	42220	31929	42089	29348	40794	29632	44676
05:48:22	25.3	41549	31684	40748	32384	40858	33113	40968	33103	41821	34358	43854	34097	40785	33231	40531	32303	39516	35524	43946	32405	41122	33622	43194	33820	30112	40331	30280	41394	30578	42308	30435	40905	29809	40922	29853	44340	29594	40800	29922	41331	29935	41966	31886	41986	29317	40654	29633	44576
05:49:22	25.3	41412	31687	40722	32387	40768	33067	40809	33093	41934	34393	43905	34141	40795	33134	40586	32363	39386	35680	43978	32297	41031	33600	43196	33818	30145	40360	30362	41638	30782	42471	30567	41115	29969	41042	29977	44562	29551	40614	29827	41347	29966	42062	31939	42005	29426	40721	29711	44784
05:50:22	25.3	41336	31685	40586	32385	40569	32911	40784	33172	41666	34327	43850	34045	40863	33262	40594	32312	39615	35551	44088	32495	41152	33657	43145	33789	30212	40482	30421	41592	30763	42342	30557	41088	30034	41171	30024	44484	29522	40546	29872	41297	29920	42120	31929	42089	29473	40862	29776	44808
05:51:22	25.3	41323	31572	40634	32272	40505	33074	40725	33184	41763	34375	43928	34212	41037	33441	40681	32416	39636	35637	44150	32410	41186	33727	43250	33798	30371	40593	30367	41618	30861	42463	30692	41264	30082	41091	30033	44606	29521	40431	29823	41250	29940	42010	31918	42093	29401	40824	29681	44786
05:52:22	25.3	41198	31555	40746	32255	40706	32922	40854	33073	41713	34464	43964	34146	40979	33388	40810	32569	39753	35856	44230	32426	41297	33837	43318	33889	30270	40505	30468	41707	30670	42437	30598	41115	30001	41046	30060	44504	29485	40512	29718	41225	29884	42031	31824	42040	29440	40663	29743	44723
05:53:22	25.3	41268	31540	40495	32240	40582	32883	40746	33102	41682	34358	43849	34113	41029	33396	40680	32390	39563	35706	44189	32476	41178	33728	43277	33790	30171	40341	30412	41659	30689	42493	30614	41025	29986	41126	29991	44562	29594	40604	29861	41338	29918	42092	31846	42026	29430	40682	29689	44844
05:54:22	25.3	41178	31587	40572	32287	40504	32948	40677	33010	41792	34377	43951	34097	41003	33340	40722	32537	39735	35610	44168	32509	41438	33732	43359	33875	30208	40436	30344	41656	30684	42495	30689	41095	29943	41163	30030	44548	29492	40534	29801	41327	29909	42053	31807	41927	29390	40673	29700	44877
05:55:22	25.3	41318	31613	40526	32313	40547	32918	40795	32910	41652	34359	43951	34143	41081	33369	40709	32447	39580	35596	44295	32429	41163	33815	43319	33913	30186	40503	30374	41577	30764	42485	30542	41118	29947	41112	30065	44466	29511	40537	29808	41263	30007	41960	31878	42128	29416	40756	29716	44869
05:56:22	25.3	41230	31562	40685	32262	40536	32937	40783	32984	41643	34316	43831	34113	41038	33428	40540	32382	39528	35622	44128	32304	41157	33628	43119	33765	30192	40426	30420	41719	30648	42461	30623	41157	29946	41194	30106	44520	29519	40680	29724	41419	29952	42051	31836	42075	29428	40884	29743	44730
05:57:22	25.3	41157	31538	40571	32238	40593	32903	40737	32988	41748	34337	43935	34062	40908	33298	40731	32395	39710	35585	44186	32476	41184	33719	43241	33798	30279	40501	30371	41630	30764	42451	30655	41085	30010	41119	30054	44574	29509	40603	29861	41242	29842	42069	31830	42039	29457	40673	29681	44766
05:58:22	25.3	41171	31587	40510	32287	40581	32934	40750	32994	41717	34389	43989	34217	40962	33403	40646	32318	39700	35705	44128	32506	41310	33733	43320	33850	30263	40584	30296	41621	30693	42427	30582	41157	29969	41128	30058	44468	29570	40513	29817	41357	29947	42125	31795	42044	29374	40797	29733	44707
05:59:22	25.2	41256	31551	40625	32251	40577	32928	40706	33043	41766	34361	44001	34242	40995	33413	40651	32532	39597	35660	44331	32494	41280	33680	43287	33858	30265	40468	30385	41687	30867	42379	30611	41146	30018	41148	30018	44426	29434	40559	29673	41265	29758	41891	31828	41927	29348	40628	29675	44697
06:00:22	25.3	41235	31578	40581	32278	40554	32977	40740	33043	41772	34397	43934	34261	41020	33351	40739	32339	39713	35595	44232	32454	41247	33750	43324	33898	30190	40470	30423	41594	30704	42444	30615	41174	29957	41039	30098	44613	29477	40514	29748	41265	30012	41990	31825	41951	29324	40687	29656	44789
06:01:22	25.2	41183	31646	40669	32346	40548	33034	40760	33073	41734	34414	43936	34184	41017	33371	40718	32508	39614	35729	44245	32464	41216	33764	43359	33822	30229	40343	30458	41552	30735	42462	30625	40957	29908	41071	30000	44624	29481	40436	29691	41184	29708	42069	31723	41922	29357	40756	29675	44934
06:02:22	25.2	41314	31583	40743	32283	40692	33039	40828	33186	42002	34456	43989	34339	40950	33347	40598	32395	39677	35691	44226	32430	41397	33860	43441	33962	30253	40369	30359	41659	30663	42349	30539	41044	29928	40974	29952	44278	29493	40387	29570	41082	29818	41629	31692	41757	29258	40474	29549	44708
06:03:22	25.2	41296	31636	40652	32336	40622	32998	40901	33099	41889	34381	44084	34214	40987	33374	40630	32337	39640	35768	44127	32542	41396	33831	43374	33907	30251	40467	30362	41594	30603	42271	30505	40962	29843	40890	29964	44333	29473	40415	29664	41107	29700	41878	31627	41790	29283	40506	29551	44592
06:04:22	25.2	41341	31616	40792	32316	40721	33064	40931	33203	41976	34531	44057	34315	40886	33279	40671	32377	39628	35656	44147	32448	41365	33817	43533	33896	30190	40299	30218	41535	30704	42284	30439	40921	29918	40899	29874	44346	29418	40389	29586	41081	29782	41677	31597	41692	29204	40401	29532	44531
06:05:22	25.2	41305	31787	40647	32487	40786	33093	40839	33228	41867	34543	44215	34348	41013	33396	40600	32460	39622	35651	44184	32426	41349	33896	43337	33974	30171	40492	30410	41479	30630	42265	30513	40901	29834	40936	29818	44418	29362	40423	29574	41093	29811	41732	31642	41707	29230	40453	29561	44591
06:06:22	25.2	41401	31710	40783	32410	40797	33092	41043	33213	41905	34505	44112	34337	40970	33317	40692	32461	39698	35865	44184	32512	41486	33840	43373	33975	30227	40347	30220	41700	30665	42255	30451	40901	29873	40912	29976	44436	29423	40399	29636	41052	29865	41813	31586	41791	29341	40595	29578	44592
06:07:22	25.2	41333	31586	40758	32286	40568	33061	40829	33115	41873	34585	44150	34342	40941	33250	40578	32358	39563	35714	44266	32512	41355	33892	43395	33916	30226	40422	30352	41575	30652	42360	30554	40988	29942	40931	30072	44391	29388	40350	29561	41114	29743	41790	31728	41768	29244	40522	29548	44729
06:08:22	25.2	41292	31703	40679	32403	40801	33064	40908	33232	41829	34474	44066	34220	40922	33404	40615	32387	39608	35736	44308	32528	41450	33803	43458	33986	30189	40342	30353	41610	30628	42307	30598	40932	29843	40915	29870	44320	29431	40298	29584	41112	29682	41754	31691	41724	29252	40497	29601	44574
06:09:22	25.2	41375	31640	40722	32340	40837	33168	40948	33309	41825	34445	44043	34254	40843	33228	40741	32391	39535	35637	44165	32494	41344	33845	43344	34021	30114	40318	30221	41496	30574	42193	30507	40851	29895	40835	29840	44261	29504	40363	29600	41138	29695	41844	31675	41711	29269	40411	29485	44519
06:10:22	25.2	41362	31640	40664	32340	40754	33081	40912	33172	41919	34612	44157	34364	40875	33433	40642	32339	39585	35594	44233	32515	41330	33830	43285	33932	30106	40316	30287	41400	30561	42171	30427	40727	29755	40838	29910	44200	29389	40373	29600	41183	29764	41844	31622	41745	29170	40403	29586	44512
06:11:22	25.2	41478	31688	40767	32388	40869	33147	40935	33337	41817	34476	44088	34337	40837	33298	40623	32390	39506	35550	44100	32496	41240	33766	43535	33837	30216	40297	30220	41363	30561	42251	30363	40846	29833	40742	29942	44274	29440	40429	29655	41074	29753	41850	31666	41820	29220	40416	29462	44563
06:12:22	25.2	41406	31747	40795	32447	40779	33188	40965	33220	41971	34484	44134	34333	40921	33228	40607	32391	39529	35650	44166	32453	41391	33728	43475	33994	30117	40429	30266	41384	30598	42073	30428	40896	29855	40774	29785	44186	29484	40479	29657	41227	29773	41840	31686	41857	29238	40469	29573	44572
06:13:22	25.2	41564	31847	40719	32547	40673	33064	41017	33150	41981	34501	44091	34278	40905	33295	40743	32372	39665	35732	44144	32474	41495	33867	43490	33966	30153	40306	30220	41445	30515	42137	30404	40987	29795	40939	29783	44447	29474	40449	29624	41132	29840	41773	31614	41791	29217	40430	29485	44529
06:14:22	25.2	41505	31638	40684	32338	40849	33078	41118	33180	41836	34502	44227	34299	40880	33285	40737	32527	39616	35692	44378	32554	41373	33942	43477	33936	30209	40525	30303	41553	30590	42250	30489	40974	29839	40875	29892	44330	29427	40393	29677	41059	29714	41762	31723	41686	29277	40387	29548	44556
06:15:22	25.2	41480	31627	40732	32327	40854	33216	40995	33189	41827	34426	44202	34431	40912	33334	40712	32475	39555	35734	44164	32505	41305	33827	43537	33930	30204	40387	30214	41467	30596	42208	30528	40925	29770	40738	29876	44241	29565	40475	29761	41195	29818	41910	31704	41835	29233	40475	29510	44549
06:16:22	25.2	41520	31865	40791	32565	40866	33148	41088	33309	41880	34623	44151	34323	40839	33221	40694	32308	39626	35747	44196	32430	41344	33906	43540	33967	30191	40284	30208	41337	30554	42238	30472	40764	29778	40823	29924	44193	29461	40539	29640	41172	29747	41866	31683	41878	29216	40505	29543	44562
06:17:22	25.2	41577	31747	40799	32447	40842	33255	41041	33245	42035	34512	44055	34301	40940	33416	40800	32513	39610	35792	44327	32519	41333	33863	43472	33981	30190	40502	30288	41630	30613	42275	30530	41031	29872	40896	29903	44455	29457	40420	29711	41183	29753	41875	31604	41893	29316	40523	29656	44710
06:18:22	25.2	41390	31657	40780	32357	40885	33247	40999	33211	41951	34591	44197	34397	40968	33427	40682	32430	39694	35709	44301	32477	41353	33821	43474	33988	30291	40364	30323	41520	30627	42270	30503	40991	29893	40856	29889	44343	29399	40366	29717	41091	29837	41846	31640	41813	29266	40570	29685	44566
06:19:22	25.2	41353	31705	40735	32405	40765	33068	40944	33178	41927	34521	44142	34398	41010	33360	40712	32458	39676	35790	44226	32474	41502	33825	43644	34066	30252	40416	30406	41554	30569	42267	30514	40969	29969	40966	30009	44431	29453	40383	29656	41227	29812	41744	31653	41840	29382	40503	29613	44672
06:20:22	25.2	41508	31692	40860	32392	40867	33214	40959	33232	41956	34622	44181	34430	40966	33347	40787	32425	39675	35781	44346	32513	41436	33832	43471	34076	30272	40524	30405	41555	30683	42303	30487	40865	29874	40885	29832	44367	29414	40496	29667	41134	29797	41948	31700	41968	29222	40546	29515	44653
06:21:22	25.2	41419	31736	40879	32436	40811	33212	41001	33256	42027	34505	44160	34407	40845	33361	40709	32401	39561	35681	44278	32542	41304	33902	43493	33965	30337	40347	30210	41412	30559	42279	30530	40850	29795	40903	29863	44276	29460	40433	29626	41239	29802	41881	31665	41840	29318	40523	29497	44626
06:22:22	25.2	41395	31654	40795	32354	40816	33197	40883	33270	41968	34563	44245	34308	40988	33412	40670	32520	39702	35709	44221	32635	41344	33807	43402	34002	30263	40627	30416	41674	30697	42310	30563	41050	29883	41057	29942	44503	29466	40407	29592	41137	29798	41956	31725	41928	29316	40665	29690	44826
06:23:22	25.2	41320	31716	40753	32416	40601	33045	40921	33099	41785	34412	44061	34383	41072	33397	40659	32386	39733	35660	44218	32461	41267	33799	43357	33964	30210	40474	30307	41627	30630	42391	30631	41068	29976	41073	30092	44578	29554	40574	29742	41324	29870	41992	31780	42098	29509	40812	29741	44882
06:24:22	25.2	41268	31506	40545	32206	40517	32995	40735	32989	41661	34432	43968	34172	40973	33328	40575	32434	39624	35561	44191	32352	41125	33783	43249	33846	30195	40404	30334	41597	30617	42466	30533	41020	30033	41033	30158	44593	29538	40736	29795	41249	29952	42159	31882	42131	29526	40834	29825	44815
06:25:22	25.2	41355	31540	40666	32240	40546	33068	40813	33002	41775	34457	43852	34113	40830	33189	40457	32266	39370	35467	43895	32292	41089	33609	43152	33679	30247	40363	30279	41492	30637	42315	30465	41073	30010	41069	30075	44564	29568	40715	29819	41463	29998	42023	31852	42102	29430	40909	29746	44858
06:26:22	25.2	41585	31716	40779	32416	40757	33087	40923	33054	41723	34462	43909	34187	40806	33092	40430	32225	39318	35436	44056	32261	41165	33609	43157	33876	30116	40288	30177	41508	30551	42168	30466	40851	29963	41023	29933	44382	29693	40726	29882	41404	29952	42047	31881	42140	29426	40661	29705	44768
06:27:22	25.2	41574	31710	40858	32410	40725	33065	40830	33103	41625	34385	43943	34196	40727	33133	40340	32131	39369	35511	43916	32298	41151	33679	43144	33721	30037	40249	30220	41315	30542	42127	30394	40868	29776	41014	29940	44611	29626	40659	29802	41465	29984	42138	31782	41973	29425	40717	29682	44770
06:28:22	25.2	41526	31657	40790	32357	40774	33088	40767	33081	41726	34476	43959	34202	40807	33313	40402	32194	39355	35428	43977	32280	41011	33582	43187	33683	30051	40252	30235	41529	30534	42210	30416	40815	29827	41020	29991	44494	29639	40720	29798	41381	29921	42033	31818	42046	29368	40825	29704	44877
06:29:22	25.2	41460	31675	40899	32375	40795	33194	40928	33181	41855	34435	43976	34137	40867	33084	40387	32214	39439	35415	43957	32372	41171	33758	43261	33857	30145	40374	30105	41300	30425	42126	30321	40733	29737	40808	29885	44371	29661	40690	29823	41268	29836	42001	31786	42048	29426	40653	29705	44687
06:30:22	25.2	41552	31837	40906	32537	40856	33153	40976	33194	41997	34577	44178	34370	40764	33189	40351	32267	39290	35480	44005	32264	41218	33748	43321	33933	30074	40186	30181	41330	30431	42121	30315	40814	29739	40857	29859	44351	29635	40630	29751	41316	29903	42045	31841	41945	29324	40699	29581	44703
06:31:22	25.2	41524	31719	40952	32419	40865	33208	41048	33233	41835	34423	44110	34396	40803	33174	40449	32196	39508	35548	44024	32350	41121	33648	43294	33878	30023	40228	30199	41343	30441	42219	30450	40969	29790	40989	29868	44492	29660	40812	29784	41339	29853	42071	31806	42076	29383	40698	29604	44757
06:32:22	25.2	41626	31786	40842	32486	40838	33099	40995	33201	41840	34444	44158	34277	40885	33235	40415	32160	39340	35451	43916	32358	41084	33692	43133	33827	30063	40132	30124	41442	30422	42016	30329	40840	29786	40871	29923	44467	29632	40765	29828	41388	29906	42074	31838	41988	29384	40818	29606	44789
06:33:22	25.2	41493	31718	40903	32418	40843	33063	41000	33204	41815	34430	43876	34164	40858	33210	40372	32117	39357	35542	43969	32308	41120	33622	43132	33836	30118	40286	30055	41357	30575	42113	30328	40864	29829	40875	29967	44428	29678	40677	29736	41307	29891	42084	31781	42081	29410	40684	29645	44749
06:34:22	25.2	41498	31718	40965	32418	40785	33125	40957	33193	41936	34493	44054	34168	40727	33132	40387	32175	39245	35561	43851	32263	41079	33636	43389	33883	30019	40238	30089	41456	30507	42075	30445	40870	29782	41006	29902	44607	29577	40745	29723	41457	29946	42021	31762	42054	29436	40794	29650	44804
06:35:22	25.2	41566	31722	40822	32422	40844	33149	41013	33172	41712	34424	43903	34223	40739	33204	40357	32131	39281	35414	43870	32237	40936	33635	43268	33900	30152	40278	30156	41380	30482	42114	30417	40896	29793	40939	29925	44465	29653	40720	29781	41335	29905	42085	31888	42161	29414	40803	29678	44769
06:36:22	25.2	41549	31714	40760	32414	40750	33023	40850	33113	41824	34311	43903	34211	40778	33036	40372	32165	39353	35408	44077	32305	41100	33636	43155	33892	30081	40281	30131	41418	30540	42130	30443	40938	29819	41025	30033	44540	29666	40647	29753	41420	29952	42162	31828	42152	29381	40729	29773	44963
06:37:22	25.2	41431	31772	40815	32472	40807	32987	40738	32999	41731	34343	43957	34171	40815	33179	40392	32126	39432	35418	43896	32314	41188	33645	43268	33731	30049	40314	30212	41443	30481	42180	30480	40917	29917	41067	29974	44587	29741	40735	29763	41325	29903	42139	31875	42113	29362	40755	29691	44963
06:38:22	25.2	41462	31652	40799	32352	40729	33201	40839	33040	41711	34427	43948	34194	40690	33067	40444	32170	39359	35458	43972	32228	41043	33612	43216	33899	30106	40126	30132	41297	30491	42086	30399	40895	29901	40960	30063	44567	29623	40652	29875	41289	29950	42158	31802	42053	29408	40818	29787	44879
06:39:22	25.2	41424	31580	40686	32280	40670	32917	40770	33230	41682	34214	43904	34049	40792	33172	40433	32132	39386	35419	43893	32351	41005	33586	43162	33758	30215	40229	30245	41438	30476	42193	30469	40998	29844	41002	29960	44635	29698	40584	29840	41433	29958	42064	31835	42168	29435	40918	29732	44776
06:40:22	25.2	41469	31598	40779	32298	40632	33013	40741	33068	41699	34368	43913	34121	40723	33178	40336	32137	39308	35493	43894	32265	40961	33592	43123	33865	30054	40248	30167	41435	30537	42194	30358	40833	29827	40988	29984	44619	29668	40781	29805	41427	29932	42171	31781	42133	29388	40720	29723	45062
06:41:22	25.2	41458	31628	40890	32328	40726	33151	40844	33205	41823	34458	43877	34209	40836	33196	40335	32205	39417	35389	43919	32262	41084	33514	43133	33810	30165	40239	30184	41460	30413	42106	30352	40993	29892	40996	29972	44582	29702	40596	29855	41402	29859	42095	31847	42127	29406	40903	29843	45013
06:42:22	25.2	41466	31621	40642	32321	40781	33021	40879	33040	41714	34371	44128	34178	40722	33184	40350	32172	39350	35386	43900	32210	41092	33605	43195	33790	30155	40246	30094	41343	30476	42153	30313	40880	29766	41001	29952	44474	29763	40602	29791	41402	29908	42107	31752	41902	29377	40670	29762	44778
06:43:22	25.2	41497	31725	40841	32425	40854	33140	40846	33183	41789	34370	43930	34131	40768	33138	40349	32209	39335	35487	43956	32285	40993	33581	43143	33879	30061	40236	30164	41377	30420	42126	30326	40860	29739	41041	29894	44495	29625	40842	29826	41317	29838	42058	31739	42093	29386	40711	29712	44770
06:44:22	25.2	41454	31769	40913	32469	40794	33062	40974	33168	41781	34404	43981	34121	40782	33125	40417	32067	39284	35401	43900	32205	40988	33570	43137	33961	30151	40185	30094	41323	30421	41997	30309	40866	29713	40864	30054	44403	29657	40681	29848	41359	29829	42048	31680	41950	29412	40691	29694	44832
06:45:22	25.2	41483	31709	40841	32409	40793	33203	40950	33179	41852	34411	44146	34218	40766	33075	40360	32108	39357	35427	44016	32313	41056	33740	43334	33842	30110	40147	30122	41259	30337	42032	30264	40657	29730	40774	29773	44217	29634	40586	29755	41241	29776	41921	31695	41926	29253	40629	29686	44808
06:46:22	25.2	41536	31790	40811	32490	40907	33203	41042	33180	41938	34434	44040	34286	40722	33123	40281	32066	39382	35494	44072	32295	41201	33571	43205	33898	30022	40197	29994	41322	30410	42020	30301	40814	29795	40760	29917	44333	29625	40575	29606	41173	29786	42001	31725	41916	29303	40604	29605	44735
06:47:22	25.1	41676	31718	40866	32418	40851	33133	41027	33258	41823	34454	44157	34247	40801	33050	40306	32025	39374	35490	44031	32311	41185	33642	43374	33865	30190	40188	30036	41262	30333	41956	30216	40792	29852	40956	29943	44551	29672	40703	29775	41329	29843	41950	31777	41912	29456	40764	29631	44753
06:48:22	25.2	41475	31774	40795	32474	40849	33097	41059	33149	41721	34418	44045	34232	40738	33104	40163	32110	39290	35370	43920	32287	41090	33664	43200	33840	30122	40124	30035	41268	30396	41924	30329	40789	29671	40792	29951	44361	29597	40572	29721	41158	29836	41849	31637	41948	29248	40462	29567	44730
06:49:22	25.2	41559	31691	40917	32391	40882	33164	41035	33273	41995	34449	43949	34271	40794	33128	40421	32139	39402	35392	44085	32362	41191	33798	43310	33962	30047	40199	30066	41318	30432	41924	30255	40694	29672	40773	29760	44330	29633	40537	29701	41135	29756	41869	31631	41873	29366	40619	29600	44802
06:50:22	25.2	41630	31763	40907	32463	40970	33133	40987	33309	41935	34515	44153	34284	40800	33110	40320	32063	39376	35424	43900	32342	41201	33658	43262	33926	30080	40248	30107	41258	30345	41955	30254	40793	29725	40822	29905	44547	29595	40590	29710	41242	29813	42032	31694	41959	29364	40634	29605	44756
06:51:22	25.2	41551	31737	40860	32437	40807	33210	40994	33125	41945	34534	44171	34236	40747	33259	40384	32183	39425	35478	44007	32295	41135	33732	43343	33926	30104	40131	30017	41257	30373	42050	30358	40756	29736	40736	29902	44362	29575	40692	29698	41223	29794	41999	31646	42021	29318	40668	29618	44695
06:52:22	25.2	41596	31686	40738	32386	40827	33103	41057	33277	41847	34477	44041	34366	40706	33040	40352	32132	39372	35371	44011	32314	41109	33752	43347	34000	30060	40151	30109	41290	30368	42007	30325	40668	29652	40773	29824	44341	29627	40663	29703	41236	29792	42029	31728	41962	29266	40733	29632	44728
06:53:22	25.2	41557	31738	40839	32438	40788	33257	41099	33178	41901	34552	44090	34310	40893	33278	40544	32278	39471	35507	44063	32328	41221	33727	43366	33997	30136	40201	30117	41497	30311	41861	30258	40760	29709	40731	29930	44342	29520	40462	29629	41089	29716	41835	31674	41874	29327	40535	29557	44704
06:54:22	25.1	41575	31708	40849	32408	40852	33138	41042	33299	41940	34504	44193	34347	40854	33197	40477	32186	39519	35592	44074	32410	41220	33690	43470	34024	30064	40169	30075	41398	30348	41988	30243	40798	29727	40783	29795	44405	29588	40543	29544	41056	29762	42008	31610	41850	29187	40602	29514	44653
06:55:22	25.2	41509	31743	40942	32443	40939	33136	41074	33181	41974	34514	44099	34314	40836	33234	40597	32196	39547	35630	44002	32409	41278	33667	43365	33963	30146	40301	30075	41284	30412	42018	30299	40775	29767	40733	29852	44352	29523	40526	29588	41139	29726	41793	31640	41795	29241	40540	29535	44534
06:56:22	25.1	41541	31768	40930	32468	40844	33228	41043	33190	41923	34550	44129	34289	40922	33273	40536	32313	39403	35564	44162	32467	41255	33727	43439	34011	30181	40165	30120	41350	30353	42019	30231	40781	29728	40724	29847	44341	29559	40578	29580	41059	29739	41936	31629	41767	29219	40508	29517	44667
06:57:22	25.2	41547	31811	40869	32511	40813	33152	41019	33277	41940	34590	44291	34373	41027	33289	40593	32336	39584	35541	44165	32321	41257	33757	43429	34047	30113	40246	30104	41374	30362	42005	30266	40841	29726	40851	29873	44329	29453	40413	29545	41122	29673	41717	31583	41849	29194	40589	29536	44619
06:58:22	25.2	41532	31815	40818	32515	40856	33249	41067	33210	41972	34527	44167	34322	40963	33172	40516	32298	39440	35614	44125	32446	41271	33830	43426	33913	30219	40162	30156	41351	30276	42003	30284	40710	29793	40707	29886	44291	29670	40517	29553	41163	29800	41862	31600	41748	29217	40510	29557	44631
06:59:22	25.2	41616	31796	40836	32496	40902	33165	41075	33228	41918	34513	44101	34383	40815	33120	40444	32170	39393	35598	44002	32346	41222	33756	43338	33848	30088	40107	30061	41214	30251	41924	30211	40653	29760	40790	29812	44365	29516	40345	29638	41138	29735	41750	31606	41785	29192	40510	29537	44724
07:00:22	25.2	41598	31828	40912	32528	40876	33208	41043	33193	41882	34618	44147	34379	40996	33251	40612	32266	39459	35576	44184	32378	41258	33726	43456	33962	30199	40432	30119	41397	30406	42037	30185	40837	29687	40775	29883	44273	29470	40464	29554	41057	29700	41801	31612	41782	29258	40555	29693	44636
07:01:22	25.2	41519	31681	40957	32381	40816	33130	41049	33212	41913	34541	44132	34436	40924	33171	40441	32257	39518	35513	44035	32282	41211	33712	43434	33929	30063	40241	30105	41233	30288	41978	30205	40738	29611	40822	29878	44448	29540	40419	29561	41000	29730	41867	31646	41805	29255	40574	29561	44682
07:02:22	25.2	41597	31718	40848	32418	40844	33217	41142	33291	41986	34563	44166	34338	40922	33270	40527	32210	39551	35541	44138	32408	41296	33768	43362	33968	30140	40352	30160	41370	30404	42133	30233	40797	29661	40855	29880	44330	29507	40414	29547	41082	29753	41747	31566	41888	29243	40503	29599	44639
07:03:22	25.2	41503	31735	40780	32435	40885	33204	41011	33304	41881	34552	44091	34407	40980	33231	40596	32378	39459	35608	44173	32384	41281	33765	43506	34009	30159	40436	30142	41396	30442	42085	30292	40850	29798	40789	29817	44314	29447	40358	29553	41058	29714	41673	31649	41751	29230	40563	29489	44767
07:04:22	25.2	41370	31637	40817	32337	40700	33138	41028	33212	41840	34483	44202	34304	40994	33260	40603	32343	39579	35672	44125	32383	41241	33791	43564	34069	30259	40440	30234	41554	30542	42099	30422	40763	29805	40972	29999	44564	29534	40358	29579	40996	29650	41838	31725	41989	29243	40670	29791	44862
07:05:22	25.2	41278	31597	40577	32297	40619	33067	40926	33167	41768	34411	44024	34364	41084	33297	40550	32357	39567	35533	44092	32429	41279	33760	43425	33971	30315	40402	30232	41581	30547	42298	30486	40952	29919	41012	29994	44589	29414	40345	29591	41051	29770	41852	31742	41924	29356	40704	29701	44894
07:06:22	25.2	41394	31542	40724	32242	40647	33122	40883	33222	41771	34459	44069	34235	41071	33362	40582	32308	39564	35596	44096	32395	41297	33829	43370	33917	30285	40427	30143	41501	30466	42212	30506	41107	29953	40946	29951	44696	29523	40403	29608	41104	29708	41943	31673	42133	29432	40655	29646	44852
07:07:22	25.2	41347	31570	40670	32270	40694	33025	40817	33056	41828	34380	44106	34221	41016	33338	40612	32341	39444	35676	44086	32465	41231	33819	43309	33894	30280	40406	30132	41507	30488	42255	30419	40904	29907	41106	29968	44512	29516	40459	29600	41141	29745	41885	31690	41879	29264	40805	29644	44968
07:08:22	25.2	41395	31654	40609	32354	40703	33144	41000	33249	41806	34535	44175	34307	41014	33285	40462	32248	39579	35566	44201	32476	41217	33699	43466	34004	30271	40328	30229	41485	30411	42176	30379	40919	29802	40954	29882	44446	29475	40361	29494	40981	29770	41961	31671	41826	29232	40785	29567	44866
07:09:22	25.2	41374	31591	40601	32291	40760	33125	40990	33184	41887	34463	44199	34424	41152	33222	40612	32261	39538	35530	44279	32333	41275	33730	43343	34056	30253	40353	30143	41407	30520	42213	30321	40869	29870	41007	30056	44654	29404	40401	29508	40995	29615	41829	31633	41972	29333	40620	29675	44836
07:10:22	25.1	41401	31682	40863	32382	40717	33175	41038	33108	41778	34529	44084	34294	41060	33222	40436	32287	39512	35610	44177	32370	41292	33699	43425	34052	30211	40408	30165	41507	30376	42147	30392	40969	29836	40866	29892	44599	29409	40370	29535	41061	29731	41882	31566	41845	29287	40644	29543	44891
07:11:22	25.2	41317	31541	40672	32241	40636	33005	40889	33212	41872	34427	43996	34378	40994	33234	40454	32220	39471	35571	44026	32371	41408	33770	43298	33928	30266	40351	30171	41479	30475	42100	30429	41032	29890	40991	30022	44562	29493	40442	29511	41087	29735	41979	31642	41878	29335	40890	29720	44957
07:12:22	25.1	41281	31515	40557	32215	40660	32964	40868	33073	41786	34326	44004	34226	40963	33280	40468	32222	39525	35524	44010	32342	41154	33661	43243	33857	30211	40402	30158	41431	30532	42113	30416	40938	29828	40968	29957	44697	29597	40497	29622	41097	29722	41938	31688	42018	29335	40683	29702	44933
07:13:22	25.2	41333	31521	40684	32221	40627	33016	40892	33133	41784	34468	43997	34145	41022	33250	40515	32315	39410	35546	44066	32231	41131	33714	43238	33882	30183	40362	30200	41467	30477	42206	30378	40889	29791	40930	29973	44482	29499	40409	29593	41114	29755	41993	31692	42035	29316	40714	29731	44949
07:14:22	25.2	41269	31538	40553	32238	40536	33027	40810	33087	41740	34370	43893	34138	41047	33272	40438	32279	39449	35541	43969	32340	41107	33671	43386	33840	30343	40400	30173	41435	30462	42258	30356	40912	29853	41053	30075	44593	29512	40537	29600	41247	29725	41947	31752	42068	29347	40697	29782	44869
07:15:22	25.1	41242	31572	40674	32272	40626	32998	40847	33070	41694	34356	43899	34182	40984	33256	40619	32317	39412	35499	44071	32300	41098	33588	43320	33943	30242	40261	30155	41561	30471	42205	30377	40869	29814	40927	29970	44685	29674	40490	29534	41120	29796	41953	31674	41935	29288	40732	29698	44965
07:16:22	25.1	41430	31502	40666	32202	40569	32988	40857	33046	41595	34269	43878	34124	40883	33267	40396	32084	39379	35473	43960	32359	41024	33508	43101	33778	30196	40302	30233	41362	30465	42141	30445	41017	29857	41133	30059	44546	29599	40699	29688	41164	29815	42114	31776	42072	29313	40884	29747	45019
07:17:22	25.2	41254	31569	40684	32269	40686	33036	40822	33016	41611	34331	43885	34183	40865	33231	40409	32183	39330	35380	43864	32273	40964	33531	43018	33711	30101	40240	30083	41442	30458	42194	30399	40890	29770	40907	29957	44581	29681	40606	29690	41274	29873	42063	31799	42003	29467	40858	29718	44924
07:18:22	25.2	41390	31496	40614	32196	40593	33077	40880	33019	41662	34324	43892	34107	40873	33148	40404	32026	39321	35351	43772	32269	41005	33523	43091	33726	30241	40195	30029	41419	30363	42165	30343	40850	29893	41027	30071	44599	29578	40591	29729	41221	29864	42063	31757	42165	29366	40823	29703	45034
07:19:22	25.2	41334	31541	40746	32241	40569	32980	40788	32979	41733	34298	43788	34110	40859	33176	40340	32156	39373	35344	43864	32164	40977	33548	43204	33759	30213	40191	30212	41378	30401	42058	30339	40889	29759	40958	30046	44597	29583	40647	29695	41261	29843	42092	31839	42110	29382	40759	29690	44994
07:20:22	25.1	41399	31610	40832	32310	40598	32936	40741	33017	41597	34342	43853	34142	40900	33141	40349	32141	39347	35361	43897	32200	40969	33593	43191	33719	30235	40326	30052	41347	30398	42125	30393	40911	29871	40997	29934	44535	29538	40552	29711	41234	29822	42033	31788	42012	29454	40779	29703	44971
07:21:22	25.1	41364	31556	40761	32256	40681	32934	40769	33020	41722	34306	43920	34070	40860	33093	40343	32122	39407	35458	43919	32195	41019	33551	43140	33764	30199	40208	30008	41380	30415	42032	30502	40838	29968	40943	30045	44615	29743	40613	29755	41279	29838	42024	31680	41996	29435	40808	29779	44909
07:22:22	25.2	41320	31618	40715	32318	40656	32934	40758	33068	41718	34251	43922	34145	40923	33076	40251	32050	39236	35355	43811	32153	40956	33568	43164	33728	30145	40161	30202	41353	30441	42121	30406	40880	29835	40963	30066	44658	29679	40678	29760	41192	29940	41956	31831	42036	29458	40857	29759	44909
07:23:22	25.2	41507	31524	40741	32224	40512	33002	40953	33142	41707	34232	43906	34171	40902	33057	40353	32072	39233	35345	43908	32174	40875	33560	43148	33762	30050	40210	30000	41189	30339	42041	30384	40878	29809	40866	29910	44539	29670	40587	29654	41391	29875	42058	31795	42063	29334	40776	29790	44965
07:24:22	25.2	41509	31654	40767	32354	40679	33130	40834	33120	41787	34355	43916	34131	40778	33018	40220	32086	39312	35352	43883	32131	40919	33552	43203	33745	30075	40153	29997	41256	30283	41921	30295	40791	29687	40984	29967	44444	29642	40602	29708	41245	29758	41979	31758	41941	29376	40732	29591	44868
07:25:22	25.1	41570	31620	40773	32320	40658	33032	40864	33167	41787	34345	43875	34218	40793	33073	40234	31979	39216	35253	43861	32091	41027	33461	43130	33785	30006	40138	29944	41230	30274	41897	30221	40746	29700	40717	29835	44420	29670	40565	29675	41182	29805	41979	31722	41924	29362	40723	29597	44938
07:26:22	25.1	41487	31681	40867	32381	40737	33080	40966	33152	41668	34427	43975	34233	40788	32995	40280	32053	39284	35409	43767	32146	40917	33491	43192	33735	30064	40211	29955	41220	30280	42009	30253	40884	29707	40926	29949	44512	29664	40679	29705	41191	29746	41964	31778	42153	29462	40686	29714	44993
07:27:22	25.1	41410	31749	40825	32449	40874	33094	40929	33016	41841	34381	43862	34175	40744	33065	40131	32065	39228	35394	43779	32249	41020	33532	43235	33764	30029	40066	29921	41150	30352	41923	30288	40750	29713	40841	29853	44487	29667	40606	29645	41351	29752	42025	31790	42023	29350	40739	29624	44903
07:28:22	25.1	41548	31751	40955	32451	40854	33162	40950	33186	41855	34459	44039	34201	40825	33004	40166	31988	39143	35330	43861	32203	40967	33536	43252	33796	30149	40157	29910	41124	30249	41974	30163	40684	29662	40816	29772	44454	29605	40603	29630	41171	29802	41908	31665	41963	29270	40545	29598	44819
07:29:22	25.2	41638	31782	40902	32482	40920	33269	41230	33190	41832	34461	44036	34257	40761	33017	40278	32100	39351	35514	43935	32290	41109	33654	43287	33934	30056	40056	29926	41113	30192	41873	30136	40611	29643	40679	29869	44438	29630	40522	29546	41191	29854	42027	31658	41859	29254	40565	29629	44671
07:30:22	25.2	41609	31676	40811	32376	40831	33271	41110	33201	41806	34383	44100	34222	40785	33032	40314	32009	39279	35406	43796	32172	41013	33676	43355	33847	30001	40096	29868	41137	30232	41958	30138	40662	29640	40800	29821	44385	29632	40591	29641	41119	29784	41946	31660	42034	29350	40646	29558	44773
07:31:22	25.2	41556	31767	40810	32467	40756	33110	40912	33130	41797	34474	44095	34297	40729	33106	40343	32156	39283	35405	44079	32286	40995	33631	43321	33820	30073	40122	30008	41113	30219	41842	30104	40666	29696	40731	29783	44422	29627	40521	29739	41204	29842	41839	31663	41970	29338	40637	29462	44747
07:32:22	25.1	41452	31670	40851	32370	40718	33128	41052	33178	41868	34449	44010	34142	40720	33154	40222	32010	39362	35333	43897	32123	41029	33476	43217	33810	30059	40114	29953	41111	30287	41882	30121	40691	29681	40870	29837	44373	29679	40624	29759	41338	29791	42008	31704	41864	29435	40677	29601	44907
07:33:22	25.1	41561	31728	40892	32428	40918	33115	41149	33179	41867	34449	44030	34258	40757	32989	40247	32143	39255	35313	43835	32228	41020	33606	43270	33752	29989	40089	29941	41162	30253	42044	30095	40731	29753	40817	29922	44446	29584	40563	29630	41307	29786	42011	31744	41935	29250	40692	29627	44936
07:34:22	25.1	41564	31613	40773	32313	40817	33091	41136	33099	41787	34349	43962	34228	40719	33107	40221	32095	39167	35338	43722	32186	40941	33506	43175	33862	30052	40240	29886	41078	30327	41906	30161	40723	29725	40896	29930	44531	29694	40553	29636	41247	29795	42005	31711	41977	29416	40749	29628	44839
07:35:22	25.1	41584	31656	40808	32356	40682	33068	40940	33200	41737	34480	43963	34258	40842	33044	40183	31936	39183	35312	43849	32259	41043	33537	43279	33773	30152	40116	29906	41040	30157	41939	30069	40554	29626	40730	29862	44358	29748	40570	29564	41100	29675	41792	31599	41844	29244	40541	29567	44835
07:36:22	25.1	41579	31857	40923	32557	40939	33233	41057	33281	41842	34444	44157	34276	40899	33041	40312	32094	39423	35526	44006	32275	41102	33704	43287	33958	29996	40097	29822	41197	30189	41816	30112	40686	29606	40762	29740	44437	29555	40481	29533	41274	29654	41893	31530	41936	29217	40594	29545	44694
07:37:22	25.1	41614	31693	40872	32393	40825	33212	41143	33286	41972	34495	44051	34274	40775	33113	40437	32231	39335	35539	44160	32245	41069	33655	43404	34017	30082	40066	29898	41227	30239	41821	30093	40580	29676	40762	29770	44226	29509	40453	29624	41007	29585	41818	31564	41751	29206	40601	29548	44761
07:38:22	25.1	41591	31711	40841	32411	40730	33186	41100	33220	41928	34526	44122	34339	40762	33165	40317	32087	39422	35430	43826	32251	41217	33695	43194	33867	30124	40166	29852	41103	30215	41798	30160	40556	29689	40757	29809	44221	29494	40427	29546	40988	29635	41846	31542	41802	29171	40575	29459	44733
07:39:22	25.1	41590	31665	40916	32365	40855	33294	41045	33204	41828	34500	44324	34360	40917	33103	40350	32139	39483	35465	44023	32288	41124	33648	43344	34020	30210	40142	29898	41061	30184	41846	30167	40673	29730	40760	29787	44271	29504	40380	29515	41078	29677	41790	31586	41783	29129	40563	29526	44709
07:40:22	25.1	41534	31652	40825	32352	40839	33168	40979	33198	41991	34455	44236	34336	40817	33089	40305	32019	39439	35459	43918	32322	41159	33740	43295	33950	30126	40042	29877	41073	30227	41936	30147	40646	29567	40743	29741	44267	29555	40480	29504	41177	29662	41951	31517	41781	29210	40578	29537	44677
07:41:22	25.1	41511	31685	40844	32385	40845	33191	41121	33128	41903	34473	44065	34261	40831	33206	40303	32217	39396	35428	44027	32293	41223	33755	43379	33874	30128	40149	29867	41166	30273	41833	30120	40660	29580	40724	29786	44351	29500	40373	29563	41019	29629	41841	31487	41732	29198	40552	29468	44730
07:42:22	25.1	41470	31754	40873	32454	40792	33093	41070	33336	41904	34447	44091	34325	40996	33082	40265	32107	39510	35433	44033	32285	41227	33738	43449	34053	30266	40257	30000	41226	30283	41905	30248	40754	29705	40841	29766	44350	29461	40480	29514	41075	29636	41686	31508	41773	29236	40635	29468	44678
07:43:22	25.1	41463	31602	40827	32302	40740	33139	41027	33214	41923	34436	44180	34294	40990	33183	40486	32202	39450	35503	44067	32351	41160	33758	43437	34005	30293	40271	30049	41309	30452	42149	30352	40862	29748	40909	30006	44665	29553	40395	29515	41084	29597	41782	31531	41818	29263	40504	29616	44758
07:44:22	25.1	41388	31665	40710	32365	40804	33160	41012	33203	41859	34518	44139	34411	41114	33278	40437	32197	39401	35485	44097	32411	41203	33657	43347	33988	30306	40369	30020	41353	30340	42061	30288	40938	29766	40959	29920	44540	29543	40356	29466	40933	29648	41741	31618	41840	29248	40537	29642	45035
07:45:22	25.1	41286	31589	40665	32289	40557	33158	40921	33041	41851	34382	44005	34330	41021	33214	40514	32102	39565	35624	44030	32384	41192	33812	43324	33919	30252	40277	30016	41373	30444	42200	30280	40849	29884	40990	29904	44482	29492	40373	29484	41078	29719	41814	31713	41848	29223	40719	29577	44861
07:46:22	25.1	41412	31511	40672	32211	40552	32963	40775	33092	41756	34392	43932	34186	41138	33294	40354	32167	39405	35553	44152	32360	41130	33615	43331	33839	30176	40273	29982	41244	30335	42240	30388	41007	29811	40943	30002	44590	29564	40501	29534	41149	29663	41963	31709	42050	29298	40731	29634	44906
07:47:22	25.1	41387	31603	40611	32303	40637	33050	40923	33038	41736	34292	43993	34236	40938	33124	40466	32150	39444	35622	44035	32321	41213	33641	43372	33784	30233	40318	30039	41349	30423	42209	30302	40911	29743	41015	29921	44537	29491	40432	29655	41088	29646	42013	31680	41882	29376	40783	29776	44928
07:48:22	25.1	41329	31466	40527	32166	40545	33053	40665	33035	41621	34295	43892	34185	40946	33150	40429	32104	39305	35448	43806	32222	41158	33480	43146	33769	30164	40220	30010	41318	30442	42229	30253	41010	29840	41014	30025	44627	29522	40642	29677	41185	29696	41877	31789	42041	29273	40716	29739	45048
07:49:22	25.1	41204	31579	40516	32279	40657	32873	40750	33002	41818	34350	43884	34121	40961	33117	40404	32095	39316	35533	43929	32196	40962	33532	43141	33777	30174	40173	29983	41350	30321	42149	30412	40937	29813	41130	30037	44596	29656	40746	29664	41263	29820	41970	31703	42021	29365	40856	29746	44938
07:50:22	25.1	41242	31441	40493	32141	40685	33012	40790	33062	41657	34331	43942	34118	41021	33189	40351	32191	39391	35507	43932	32180	41021	33584	43124	33672	30228	40288	29958	41358	30411	42236	30327	40996	29766	40952	29927	44542	29542	40470	29679	41185	29815	41939	31749	42009	29421	40747	29716	45020
07:51:22	25.1	41333	31499	40670	32199	40723	32881	40705	33009	41624	34287	43843	34124	41002	33212	40397	32138	39446	35490	43982	32239	41085	33598	43237	33797	30212	40296	29977	41267	30332	42057	30309	40939	29773	41030	29917	44628	29497	40386	29511	41114	29683	41876	31687	41945	29388	40693	29707	44993
07:52:22	25.1	41255	31588	40689	32288	40550	33068	40961	33075	41767	34337	43903	34340	40983	33258	40399	32178	39411	35462	44130	32321	41138	33639	43401	33827	30256	40407	30086	41312	30400	42187	30357	40965	29837	41016	30125	44594	29523	40490	29585	41097	29731	41824	31740	41936	29404	40812	29694	44941
07:53:22	25.1	41220	31541	40637	32241	40732	32953	40922	33086	41724	34371	43937	34305	41078	33197	40450	32245	39450	35531	44104	32237	41106	33719	43393	34006	30247	40290	30013	41336	30387	42136	30401	40956	29880	41015	29916	44703	29352	40384	29496	40887	29660	41745	31540	41900	29201	40562	29682	44904
07:54:22	25.1	41253	31523	40621	32223	40624	33014	40955	33090	41736	34401	43974	34355	41046	33242	40488	32220	39460	35474	44038	32416	41112	33756	43432	33882	30261	40398	30064	41342	30358	42122	30264	40966	29817	40875	29881	44592	29431	40282	29479	40938	29596	41708	31454	41752	29166	40590	29594	44787
07:55:22	25.1	41469	31773	40862	32473	40791	33134	41065	33221	41983	34504	44171	34280	41015	33285	40579	32127	39429	35445	43956	32375	41274	33753	43352	34073	30214	40244	29957	41195	30215	41990	30238	40744	29768	40924	29824	44385	29510	40238	29430	40979	29679	41807	31499	41672	29218	40608	29591	44757
07:56:22	25.1	41511	31632	40778	32332	40813	33147	41162	33272	42023	34587	44189	34365	40955	33223	40404	32155	39448	35654	44155	32298	41318	33731	43286	33936	30244	40236	30032	41210	30398	41991	30172	40711	29722	40886	29798	44268	29399	40382	29327	40984	29582	41705	31483	41765	29173	40602	29598	44892
07:57:22	25.1	41362	31575	40771	32275	40673	33143	40947	33207	41888	34413	44016	34197	41022	33256	40454	32205	39431	35527	44033	32330	41212	33695	43398	33923	30137	40351	29947	41242	30363	42088	30243	40893	29788	40952	29933	44486	29420	40330	29438	40911	29629	41810	31564	41743	29211	40707	29612	44885
07:58:22	25.1	41294	31621	40684	32321	40705	33029	40893	33166	41835	34462	44144	34247	41032	33286	40468	32200	39411	35614	44189	32356	41213	33656	43433	33902	30271	40259	30025	41320	30419	42131	30326	40814	29711	40909	29869	44565	29476	40361	29553	40965	29700	41824	31601	41966	29246	40559	29662	45016
07:59:22	25.1	41380	31598	40606	32298	40700	33061	40912	33054	41892	34392	44098	34290	41002	33177	40468	32225	39441	35532	44028	32259	41126	33638	43397	33917	30202	40206	29932	41294	30278	42215	30367	40913	29823	40915	29801	44648	29483	40348	29517	40987	29663	41801	31719	41851	29305	40768	29633	44877
08:00:22	25.1	41254	31496	40644	32196	40590	32963	40836	33106	41769	34372	43972	34362	41133	33285	40516	32194	39425	35543	44104	32278	41212	33739	43265	33865	30237	40339	29979	41329	30349	42096	30392	40946	29797	40938	29948	44701	29559	40495	29578	41102	29696	42053	31639	41908	29412	40832	29715	44996
08:01:22	25.1	41242	31486	40540	32186	40573	32904	40853	33025	41596	34428	43898	34104	41031	33172	40298	32191	39387	35442	43969	32224	41029	33563	43092	33781	30184	40266	30004	41387	30366	42104	30281	40993	29780	40967	29980	44659	29612	40382	29497	41116	29749	41967	31745	42049	29323	40659	29751	44996
08:02:22	25.1	41313	31562	40619	32262	40583	33029	40833	32997	41723	34290	43884	34098	40998	33230	40489	32132	39349	35480	43957	32304	41101	33650	43170	33848	30282	40343	29981	41213	30323	42143	30409	41017	29804	40980	29957	44554	29592	40485	29549	41012	29722	42003	31772	41970	29279	40713	29723	44982
08:03:22	25.1	41320	31451	40617	32151	40496	33006	40839	33146	41716	34503	43976	34134	40932	33198	40365	32174	39364	35468	44124	32244	41189	33606	43260	33809	30244	40358	29895	41326	30424	42153	30465	40910	29801	40865	29981	44639	29481	40383	29469	41226	29767	42021	31632	42047	29448	40701	29660	44960
08:04:22	25.1	41303	31568	40603	32268	40657	32907	40830	32976	41718	34276	43895	34175	40982	33238	40268	32069	39439	35459	44015	32343	41120	33554	43233	33809	30201	40322	29956	41203	30372	42080	30253	40973	29739	41038	29954	44653	29537	40513	29527	41092	29703	41976	31687	42060	29272	40722	29661	44967
08:05:22	25.1	41354	31582	40574	32282	40616	32943	40784	33038	41660	34291	43952	34257	40989	33218	40301	32071	39449	35368	43899	32197	41062	33615	43199	33740	30214	40302	29981	41331	30344	42149	30286	40921	29795	40969	29983	44668	29615	40467	29614	41077	29742	42092	31684	41965	29287	40730	29735	45031
08:06:22	25.1	41329	31590	40624	32290	40591	33058	40832	32932	41623	34236	43833	34082	40948	33177	40331	32035	39249	35345	43841	32174	40950	33594	43180	33802	30145	40209	29965	41238	30455	42063	30351	40941	29852	40864	29932	44664	29669	40653	29556	41108	29758	42000	31676	42131	29367	40711	29690	44932
08:07:22	25.1	41299	31489	40621	32189	40472	32900	40718	33018	41572	34322	43923	34218	40839	33141	40215	31961	39218	35437	43831	32187	41008	33472	43190	33755	30232	40195	29938	41270	30377	41953	30286	40971	29806	40930	29996	44648	29602	40582	29575	41220	29762	41949	31760	42051	29355	40718	29662	44938
08:08:22	25.1	41306	31530	40721	32230	40616	33013	40679	32994	41666	34269	43899	34013	40862	33121	40302	32025	39315	35491	43782	32291	40984	33490	43075	33720	30194	40281	29923	41195	30341	42169	30379	40890	29780	41020	30038	44731	29535	40459	29608	41128	29763	41997	31793	42059	29318	40672	29751	45124
08:09:22	25.1	41271	31478	40611	32178	40558	32955	40877	33108	41649	34262	43918	34164	40984	33166	40232	32136	39387	35470	43938	32246	40979	33565	43267	33756	30261	40287	29950	41268	30348	42088	30284	40914	29805	41113	29987	44659	29597	40560	29651	41082	29713	42005	31678	42102	29379	40775	29657	45023
08:10:22	25.1	41347	31514	40602	32214	40603	33027	40855	32950	41589	34198	43847	34137	40925	33168	40380	32097	39418	35353	43923	32197	41042	33461	43124	33768	30223	40289	29926	41325	30324	42259	30305	40849	29788	40978	29941	44679	29571	40566	29606	41229	29772	41989	31679	42105	29321	40755	29706	45174
08:11:22	25.1	41395	31621	40603	32321	40603	33012	40993	33031	41659	34335	43848	34126	40850	33135	40289	32230	39253	35290	43791	32160	40891	33574	43052	33667	30100	40241	29941	41120	30324	42105	30269	40876	29721	40988	29987	44705	29658	40584	29624	41261	29743	42076	31651	42028	29340	40760	29659	44992
08:12:22	25.1	41202	31488	40600	32188	40668	32910	40806	33014	41568	34244	43846	34161	40927	33225	40378	32093	39338	35386	43820	32166	40932	33488	43118	33779	30162	40241	29987	41254	30300	42271	30248	40839	29788	41072	29994	44728	29537	40444	29532	41191	29685	41957	31669	41944	29301	40724	29587	45060
08:13:22	25.1	41349	31580	40540	32280	40609	32963	40887	32937	41696	34317	43917	34185	40882	33243	40316	32055	39447	35417	43981	32224	41036	33645	43242	33941	30213	40294	29965	41187	30303	42130	30284	40852	29813	40944	29964	44540	29522	40562	29521	41059	29682	41952	31692	41911	29356	40761	29685	45031
08:14:22	25.1	41249	31500	40589	32200	40548	32998	40820	32986	41636	34310	43887	34180	40824	33217	40281	32069	39365	35432	43899	32185	41110	33665	43114	33807	30234	40246	29960	41302	30349	42098	30301	40993	29864	41061	29980	44679	29426	40389	29474	41020	29628	42068	31643	42009	29308	40835	29719	45047
08:15:22	25.1	41372	31534	40598	32234	40543	32990	40790	33078	41681	34475	44011	34321	40964	33208	40320	32118	39446	35557	44041	32303	41305	33658	43402	33831	30250	40332	30004	41164	30311	42049	30249	40867	29766	40906	29932	44536	29431	40298	29487	41039	29655	41807	31592	41899	29409	40733	29667	45020
08:16:22	25.1	41274	31508	40643	32208	40713	33087	41024	33117	41913	34379	44116	34404	41077	33255	40379	32099	39488	35601	44045	32321	41171	33818	43408	33933	30296	40391	29917	41131	30357	42086	30352	40939	29795	40934	29831	44533	29432	40353	29484	40915	29590	41814	31567	41947	29255	40684	29660	44908
08:17:22	25.1	41380	31605	40687	32305	40543	32988	40772	33048	41635	34281	44074	34185	40941	33236	40527	32178	39284	35548	43975	32233	41081	33550	43097	33755	30212	40257	29977	41294	30299	42173	30262	40821	29730	40917	29892	44557	29532	40444	29586	41161	29686	41953	31615	41969	29357	40720	29676	44959
08:18:22	25.1	41279	31443	40630	32143	40600	33053	40846	33045	41809	34238	43873	34272	40951	33174	40345	32106	39307	35552	43916	32237	40993	33506	43233	33794	30189	40256	29914	41069	30302	42124	30363	40983	29787	40930	29907	44585	29570	40501	29590	41092	29807	41962	31614	41881	29250	40801	29623	45001
08:19:22	25.1	41352	31559	40642	32259	40629	32981	40814	32994	41728	34209	43970	34180	41080	33276	40315	32098	39419	35379	43878	32206	40989	33638	43175	33802	30276	40258	29920	41249	30304	42076	30282	40790	29726	40926	29902	44655	29470	40496	29422	41105	29661	41975	31647	41938	29417	40884	29606	45093
08:20:22	25.1	41323	31483	40596	32183	40579	33155	40893	32982	41666	34251	43961	34218	41022	33196	40345	32076	39340	35322	43918	32302	41021	33573	43144	33746	30299	40355	29915	41230	30391	42002	30422	40827	29871	40923	29976	44689	29571	40433	29566	41194	29681	41951	31718	41964	29319	40713	29738	44927
08:21:22	25.1	41242	31458	40593	32158	40566	32945	40737	33047	41609	34351	43966	34134	40962	33145	40418	32027	39432	35418	43902	32115	40958	33529	43232	33760	30193	40321	29921	41207	30292	41977	30234	40936	29791	40886	29926	44749	29559	40434	29571	41074	29753	42045	31592	42014	29343	40807	29631	45011
08:22:22	25.1	41261	31479	40689	32179	40579	32874	40744	32957	41631	34294	43818	34079	40910	33111	40292	31933	39318	35489	43906	32095	40964	33554	43131	33701	30148	40239	29887	41154	30283	42127	30266	40895	29682	40903	29914	44541	29627	40606	29631	41135	29849	42035	31764	42191	29289	40739	29624	45066
08:23:22	25.1	41312	31504	40560	32204	40612	33023	40771	33053	41652	34247	43869	34111	40991	33101	40244	31981	39269	35387	43840	32069	40881	33446	43080	33655	30141	40219	29821	41154	30283	42147	30271	40818	29779	40974	29902	44728	29569	40599	29640	41215	29697	41882	31720	41927	29358	40699	29636	44970
08:24:22	25.1	41378	31415	40584	32115	40626	32988	40803	33066	41659	34365	43857	34125	40794	33143	40226	31989	39350	35350	43813	32143	40856	33544	43074	33795	30113	40124	29761	41031	30325	42003	30276	40869	29732	40970	29891	44554	29704	40601	29613	41239	29791	42040	31697	41964	29285	40631	29693	45055
08:25:22	25.1	41456	31574	40602	32274	40617	33012	40793	33008	41697	34152	43894	34104	40731	33046	40111	31940	39156	35227	43697	32084	40845	33391	43030	33748	30003	40013	29707	41009	30154	41806	30087	40685	29620	40757	29772	44586	29583	40626	29624	41167	29812	42009	31724	41932	29302	40772	29637	45048
08:26:22	25.1	41511	31596	40650	32296	40751	32983	40879	33136	41736	34255	43881	34055	40905	32953	40169	31901	39120	35300	43809	32095	40937	33446	43138	33678	30016	40105	29729	40985	30104	41732	30111	40646	29583	40754	29799	44423	29691	40586	29652	41150	29794	41890	31610	41896	29293	40686	29631	44886
08:27:22	25.1	41557	31739	40790	32439	40900	33070	41086	33175	41768	34341	43990	34250	40847	32960	40139	31916	39209	35277	43755	32103	40803	33557	43181	33730	30028	39982	29764	40965	30172	41767	30215	40689	29578	40746	29814	44385	29577	40604	29486	41069	29633	41870	31713	41905	29195	40714	29522	44839
08:28:22	25.1	41507	31644	40885	32344	40721	33220	40946	33144	41873	34390	43989	34153	40761	32858	40036	31870	39104	35293	43717	32167	40847	33448	43152	33829	30123	40066	29723	40935	30127	41777	30037	40625	29588	40720	29832	44422	29572	40513	29552	41141	29736	41950	31647	41846	29221	40643	29503	44820
08:29:22	25.1	41539	31717	40841	32417	40831	33115	41015	33158	41867	34391	44068	34253	40869	32976	40121	31900	39311	35261	43928	32069	41048	33488	43204	33780	30138	40084	29671	40944	30136	41841	30094	40555	29575	40871	29805	44383	29730	40464	29598	41068	29627	41861	31625	41832	29202	40599	29583	44813
08:30:22	25.1	41598	31711	40792	32411	40687	33039	40939	33100	41788	34331	43878	34137	40874	33005	40207	31873	39100	35291	43809	32123	40882	33479	43108	33683	30079	40051	29703	41045	30189	41729	30073	40762	29667	40744	29748	44338	29619	40520	29578	41056	29645	41910	31538	41942	29269	40617	29501	44830
08:31:22	25.1	41574	31793	40899	32493	40868	33080	41071	33206	41863	34469	44036	34172	40854	33050	40246	31863	39099	35341	43898	32129	40939	33648	43278	33839	30079	39934	29759	40949	30099	41720	30052	40775	29639	40787	29831	44418	29667	40564	29500	41138	29595	41971	31600	41877	29260	40719	29579	44870
08:32:22	25.1	41510	31642	40786	32342	40912	33031	41030	33097	41742	34298	43828	34159	40667	32994	40128	31904	39155	35219	43716	32221	40940	33519	43120	33747	30085	40143	29792	40924	30066	41816	30117	40751	29652	40812	29789	44525	29661	40534	29580	41120	29677	41907	31626	42029	29183	40705	29606	44948
08:33:22	25.1	41497	31646	40817	32346	40835	33129	41006	33030	41883	34369	43942	34182	40829	32951	40169	31867	39180	35298	43774	32083	40915	33533	43094	33700	30076	40084	29711	40974	30136	41784	30095	40513	29503	40720	29741	44410	29643	40478	29541	41014	29720	41717	31532	41890	29173	40554	29487	44675
08:34:22	25.1	41565	31668	40763	32368	40941	33210	41106	33112	41830	34374	44192	34288	40876	33092	40104	31955	39213	35373	43921	32069	40985	33521	43170	33810	30038	39970	29668	40860	30139	41807	30097	40507	29562	40653	29734	44375	29561	40526	29454	41081	29565	41939	31564	41854	29099	40618	29470	44878
08:35:22	25.1	41542	31634	40908	32334	40764	33127	40994	33199	41816	34591	44021	34256	40743	33091	40070	31979	39211	35349	43795	32163	40934	33494	43376	33784	30024	39998	29585	40889	30104	41749	30063	40483	29653	40653	29814	44546	29645	40373	29542	41078	29619	41798	31543	41886	29109	40656	29546	44678
08:36:22	25.1	41714	31708	40784	32408	40860	33121	41011	33103	41740	34409	44094	34190	40697	33075	40164	31902	39134	35298	43894	32145	41072	33568	43255	33795	30088	39925	29700	40925	30096	41762	30038	40608	29542	40795	29756	44378	29543	40424	29539	40907	29712	41800	31614	41855	29091	40524	29463	44863
08:37:22	25.1	41536	31694	41014	32394	40754	33153	41033	33192	41742	34422	44080	34271	40905	32894	40135	31912	39200	35432	43885	32210	40891	33548	43223	33877	30037	39967	29705	40797	30119	41734	30020	40593	29459	40706	29740	44293	29510	40342	29422	41014	29610	41649	31475	41690	29216	40543	29534	44797
08:38:22	25.1	41605	31706	40764	32406	40847	33163	41099	33179	41933	34498	44187	34384	40861	33083	40223	32125	39336	35328	43917	32249	41086	33674	43301	33848	30049	40079	29789	40921	30067	41769	30097	40550	29481	40700	29684	44310	29481	40226	29385	40896	29583	41650	31401	41775	29235	40548	29422	44815
08:39:22	25.1	41486	31641	40875	32341	40849	33186	40994	33196	41950	34401	44071	34329	40901	33130	40242	31996	39303	35447	43870	32363	41139	33646	43377	33877	30140	40092	29714	40913	30103	41805	30175	40562	29632	40671	29668	44412	29526	40267	29311	40889	29533	41632	31410	41733	29102	40435	29562	44716
08:40:22	25.1	41452	31597	40744	32297	40864	33198	41060	33192	41836	34427	44057	34309	41017	33110	40366	32110	39402	35406	43979	32312	41189	33573	43291	34044	30265	40365	29832	41095	30230	41966	30155	40730	29601	40837	29829	44432	29465	40271	29291	40835	29498	41739	31412	41774	29181	40674	29554	44841
08:41:22	25.1	41324	31484	40681	32184	40647	33099	41028	33166	41823	34432	44129	34313	40914	33134	40296	32030	39380	35433	44035	32170	41231	33600	43329	33893	30227	40269	29912	41175	30365	42010	30160	40837	29665	40824	29942	44658	29380	40386	29388	41001	29566	41847	31530	41918	29256	40698	29644	44939
08:42:22	25.1	41312	31538	40602	32238	40623	32914	40948	32997	41625	34308	43932	34217	40921	33108	40305	32056	39298	35425	44063	32212	41059	33527	43195	33759	30153	40231	29883	41117	30268	42041	30201	40748	29693	41005	30005	44647	29572	40453	29503	41110	29733	41872	31594	41986	29261	40698	29635	45013
08:43:22	25.1	41334	31439	40538	32139	40445	32926	40765	32983	41639	34280	43735	34080	40917	33057	40147	31916	39185	35222	43757	32135	40849	33396	42995	33641	30116	40158	29811	41087	30185	41915	30162	40886	29767	40870	29873	44676	29695	40567	29597	41218	29775	41940	31706	42061	29327	40834	29794	45063
08:44:22	25.1	41295	31406	40610	32106	40582	32900	40793	33042	41582	34189	43780	34084	40946	33019	40348	32018	39253	35231	43699	32060	40814	33426	42985	33643	30159	40252	29802	41065	30280	41949	30190	40783	29786	40904	29906	44756	29704	40452	29535	41150	29722	41976	31583	41996	29337	40758	29675	45127
08:45:22	25.1	41370	31525	40635	32225	40640	32880	40757	33024	41703	34228	43839	34023	40799	32986	40146	31906	39152	35232	43702	31985	40887	33337	43064	33581	30052	40172	29705	41014	30122	41940	30227	40711	29759	40975	29875	44507	29703	40529	29521	41036	29699	41936	31707	42013	29423	40727	29672	45130
08:46:22	25.1	41557	31592	40740	32292	40718	32996	40850	33029	41588	34270	43883	34120	40733	33000	39965	31836	39084	35187	43696	31998	40891	33356	42936	33689	29947	39910	29652	40840	30174	41696	30112	40694	29631	40642	29803	44508	29567	40607	29567	41053	29675	41941	31598	41913	29278	40623	29507	44909
08:47:22	25.1	41491	31616	40774	32316	40630	33098	40880	33082	41713	34215	43758	34145	40853	32939	40088	31860	39123	35242	43680	31969	40914	33426	43134	33701	29988	39960	29748	40889	30101	41820	30070	40661	29574	40715	29714	44450	29596	40558	29434	41081	29582	41966	31667	41969	29373	40710	29514	44923
08:48:22	25.1	41492	31594	40731	32294	40868	33111	41120	33130	41645	34374	43934	34162	40771	32954	40088	31858	39226	35254	43809	32028	40890	33491	43223	33769	30018	39906	29672	40898	30074	41816	30094	40548	29579	40702	29676	44354	29653	40518	29504	41045	29655	41922	31573	41798	29243	40673	29544	44871
08:49:22	25.1	41556	31632	40871	32332	40856	33151	41065	33200	41928	34303	43979	34114	40696	32969	40103	31945	39162	35279	43778	32023	40972	33493	43293	33804	29995	39931	29599	40770	30065	41721	30005	40518	29497	40643	29763	44389	29616	40419	29430	40986	29612	41826	31544	41782	29241	40569	29507	44795
08:50:22	25.1	41561	31773	40841	32473	40963	33177	41058	33210	41801	34378	43937	34203	40810	33012	40105	31861	39102	35276	43774	32137	40979	33541	43357	33815	29976	39899	29590	40739	30007	41784	30020	40597	29595	40667	29770	44408	29466	40407	29395	40982	29577	41750	31573	41657	29241	40637	29483	44741
08:51:22	25.1	41498	31676	40758	32376	40791	33121	41059	33190	41832	34473	44041	34245	40901	32974	40259	31923	39266	35396	43772	32204	40951	33551	43221	33800	30073	40013	29640	40988	30034	41653	30041	40571	29577	40621	29610	44350	29514	40356	29373	40895	29485	41612	31394	41777	29134	40524	29390	44719
08:52:22	25.1	41571	31694	40819	32394	40746	33137	41135	33174	41817	34458	44172	34227	40833	33001	40195	32013	39244	35417	43946	32227	41123	33614	43241	33902	30027	40052	29689	40893	30062	41747	30101	40494	29580	40703	29687	44367	29401	40275	29329	40762	29547	41639	31458	41652	29186	40493	29418	44756
08:53:22	25.1	41442	31568	40800	32268	40843	33037	41115	33198	41944	34465	44017	34339	40936	33167	40284	32003	39332	35470	44034	32229	41098	33592	43318	33883	30188	40214	29800	41010	30219	41811	30103	40775	29694	40777	29826	44469	29430	40215	29317	40871	29477	41709	31396	41737	29169	40510	29441	44821
08:54:22	25.1	41329	31682	40658	32382	40706	33100	40948	33121	41914	34484	44134	34296	40950	33102	40333	32004	39342	35504	43983	32302	41081	33613	43366	33873	30225	40338	29832	41090	30174	41941	30144	40707	29684	40844	29778	44457	29459	40295	29314	40833	29492	41696	31421	41746	29167	40476	29556	44905
08:55:22	25.1	41361	31506	40622	32206	40628	33054	40942	33069	41827	34366	43983	34252	40980	33134	40346	32042	39401	35541	43863	32314	41118	33601	43304	33864	30213	40256	29792	41158	30234	42086	30288	40807	29774	40925	29836	44654	29489	40280	29499	40924	29591	41775	31494	41830	29244	40652	29553	44955
08:56:22	25.1	41402	31605	40695	32305	40629	33094	40988	33116	41883	34380	43979	34188	41050	33240	40386	32126	39447	35379	43896	32267	41113	33657	43277	33875	30195	40180	29804	41135	30325	42128	30202	40920	29648	40885	29842	44564	29520	40342	29393	40900	29602	41809	31439	41850	29275	40692	29618	44934
08:57:22	25.1	41319	31473	40562	32173	40605	33009	40872	33100	41807	34310	43927	34171	40882	33111	40281	32001	39400	35420	43967	32204	41074	33615	43202	33675	30214	40196	29779	41083	30307	41977	30252	40850	29682	40964	29907	44669	29547	40430	29477	41115	29678	41932	31698	41923	29266	40674	29625	45063
08:58:22	25.1	41312	31414	40736	32114	40596	32899	40745	33141	41655	34160	43776	34177	40950	33068	40297	32004	39272	35354	43802	32104	40995	33503	43061	33675	30156	40193	29810	41173	30165	41991	30198	40804	29739	40931	29932	44718	29661	40467	29522	41140	29691	41956	31617	42065	29334	40678	29678	45048
08:59:22	25.1	41355	31503	40604	32203	40611	32978	40763	32977	41699	34248	43735	34138	40863	33057	40163	31852	39139	35209	43683	32005	40798	33549	43089	33651	30060	40062	29724	41058	30247	41837	30160	40758	29755	40798	29794	44738	29681	40663	29558	41121	29642	41919	31609	41938	29299	40773	29722	45103
09:00:22	25.1	41422	31521	40768	32221	40652	32989	40914	33005	41665	34246	43767	33997	40834	32920	40099	31888	39162	35204	43718	32018	40830	33415	43093	33726	30033	40109	29718	40994	30151	41897	30080	40657	29668	40792	29867	44539	29619	40434	29588	41227	29665	42005	31656	42027	29278	40820	29706	45105
09:01:22	25.1	41329	31491	40575	32191	40614	32981	40802	33079	41689	34292	43791	34119	40810	33036	40155	31952	39175	35308	43813	32063	40915	33506	43095	33737	30114	39993	29736	41032	30197	42011	30193	40892	29785	40875	29982	44698	29582	40570	29574	41051	29722	41952	31622	42016	29402	40669	29690	45058
09:02:22	25.1	41295	31459	40580	32159	40571	32957	40815	33002	41691	34207	43832	34138	40927	33172	40185	31910	39252	35326	43752	32086	40919	33491	43074	33704	30256	40150	29869	41158	30297	41964	30231	40817	29690	40958	29938	44708	29613	40535	29505	41103	29729	41946	31641	42036	29369	40837	29703	45068
09:03:22	25.1	41327	31421	40571	32121	40655	32983	40735	33022	41592	34235	43825	34157	40944	33004	40274	31970	39214	35370	43811	32089	41011	33432	43043	33675	30108	40262	29796	41067	30299	41961	30157	40758	29753	40830	29894	44622	29514	40573	29500	41243	29753	41952	31586	41923	29275	40796	29708	45100
09:04:22	25.1	41368	31571	40643	32271	40592	32862	40816	32972	41618	34276	43791	34026	40889	32995	40184	32003	39187	35314	43729	32114	40900	33395	43100	33714	30123	40185	29867	41104	30299	41967	30271	40844	29752	40909	29885	44654	29639	40568	29577	41073	29701	42019	31596	42004	29293	40709	29732	45143
09:05:22	25.1	41321	31407	40579	32107	40601	33002	40791	33021	41641	34168	43825	34145	40815	32997	40216	31872	39161	35251	43775	32086	40808	33376	43005	33684	30123	40136	29775	41026	30211	41938	30187	40811	29712	40791	29841	44504	29710	40564	29507	41168	29818	41973	31614	42022	29383	40818	29714	44962
09:06:22	25.1	41453	31624	40878	32324	40706	33088	40958	33047	41680	34338	43817	34135	40699	32939	40070	31853	39048	35223	43593	32087	40853	33460	43029	33637	30197	40018	29780	40871	30080	41787	30089	40631	29668	40796	29833	44546	29720	40573	29617	41119	29707	42008	31615	42016	29297	40666	29663	45029
09:07:22	25.1	41448	31605	40820	32305	40831	33053	41021	32979	41921	34273	43805	34139	40816	32912	40109	31885	39129	35258	43691	32054	40885	33451	43109	33752	30020	40060	29724	40842	30108	41900	30132	40787	29710	40863	29891	44654	29673	40490	29551	41039	29726	41931	31714	42029	29310	40716	29655	45088
09:08:22	25.1	41536	31629	40823	32329	40668	32994	40996	33090	41669	34191	43867	34158	40860	32982	40074	31832	39142	35228	43656	31992	40842	33398	43079	33686	30105	39994	29806	41060	30190	41855	30165	40647	29673	40795	29804	44611	29560	40504	29541	41168	29767	41853	31634	41992	29374	40735	29641	45023
09:09:22	25.1	41333	31450	40683	32150	40767	33028	40899	33035	41678	34234	43718	34081	40742	32933	40087	31836	39099	35231	43775	32085	40821	33446	42992	33681	30032	40023	29873	40843	30131	41913	30213	40696	29638	40833	29859	44518	29683	40605	29543	41079	29708	42036	31577	42077	29298	40733	29592	45081
09:10:22	25.1	41430	31549	40714	32249	40658	33008	40936	33020	41690	34197	43780	34050	40845	32985	40178	31830	39083	35270	43684	32040	40818	33402	42981	33679	29985	40019	29611	40970	30160	41873	30110	40712	29665	40891	29820	44549	29678	40567	29526	41227	29767	41929	31666	42018	29332	40825	29655	45138
09:11:22	25.1	41439	31610	40642	32310	40679	33024	40896	33078	41698	34281	43845	34122	40801	32883	40107	31929	39181	35199	43777	32092	40915	33452	43012	33800	30067	40157	29683	41080	30112	41944	30181	40792	29754	40905	29879	44555	29657	40568	29506	41066	29705	42057	31549	41967	29314	40818	29714	45114
09:12:22	25.1	41482	31646	40834	32346	40801	33068	40979	33065	41752	34234	43872	34132	40821	33014	40128	31877	39174	35236	43699	31977	40893	33455	43151	33671	30059	40042	29749	41023	30116	41785	30067	40619	29695	40795	29810	44597	29654	40566	29556	41132	29666	41941	31602	41963	29252	40678	29617	44906
09:13:22	25.1	41495	31663	40823	32363	40805	33053	41093	33091	41749	34349	43910	34135	40754	32894	40146	31854	39112	35253	43673	32054	40869	33461	43106	33690	30021	40028	29672	40892	30028	41746	30055	40636	29527	40769	29671	44409	29628	40535	29459	41139	29693	41832	31610	41914	29273	40581	29551	44851
09:14:22	25.1	41493	31607	40737	32307	40784	33108	41089	33184	41857	34361	43887	34154	40685	32941	40209	32007	39076	35269	43840	32124	40912	33520	43225	33816	29988	39942	29724	40895	30090	41772	30019	40569	29560	40707	29704	44332	29626	40579	29543	41210	29701	41903	31561	41832	29243	40645	29596	44881
09:15:22	25.1	41497	31669	40801	32369	40675	33039	41090	33182	41839	34358	43979	34211	40708	32966	40120	31930	39127	35133	43708	32191	40912	33513	43231	33715	29994	39979	29716	40900	30043	41833	30013	40551	29559	40729	29736	44497	29658	40505	29506	40994	29571	41826	31544	41833	29230	40719	29572	44833
09:16:22	25.1	41573	31722	40765	32422	40780	33038	40992	33145	41774	34352	44028	34251	40729	32952	40134	32009	39109	35296	43869	32092	40911	33496	43104	33726	29991	39917	29649	40924	30063	41731	30021	40543	29476	40657	29703	44334	29552	40438	29455	40991	29606	41894	31535	41798	29083	40552	29458	44836
09:17:22	25.1	41570	31635	40788	32335	40883	33086	41087	33187	41782	34423	44011	34223	40804	32957	40172	31917	39192	35317	43875	32184	40917	33514	43218	33843	30012	39910	29698	40829	29955	41773	30008	40615	29530	40598	29750	44334	29576	40484	29458	41045	29614	41769	31479	41812	29194	40549	29498	44810
09:18:22	25.1	41490	31676	40820	32376	40775	33239	41049	33063	41851	34340	44052	34145	40758	33025	40161	31951	39253	35420	43757	32141	40981	33529	43324	33859	30057	40008	29740	40795	30003	41663	30045	40636	29520	40693	29756	44335	29522	40427	29414	40857	29518	41720	31449	41725	29089	40516	29581	44763
09:19:22	25.1	41544	31701	40883	32401	40823	33187	41054	33190	41827	34435	44148	34248	40784	32932	40249	31996	39283	35438	43936	32177	41081	33622	43312	33881	30098	39911	29803	40886	30257	41827	30038	40651	29537	40720	29647	44317	29477	40406	29470	41045	29588	41744	31395	41786	29136	40551	29503	44737
09:20:22	25.1	41519	31643	40816	32343	40963	33138	41070	33276	41890	34439	44083	34224	40948	33098	40298	32016	39407	35381	43951	32187	41002	33564	43319	33786	30114	40139	29736	40941	30085	41860	30055	40669	29568	40711	29631	44500	29487	40214	29436	40931	29477	41715	31463	41703	29156	40514	29466	44746
09:21:22	25.1	41622	31647	40907	32347	40773	33094	41003	33181	41875	34431	44027	34274	40921	33016	40301	32026	39370	35435	43995	32207	41121	33621	43310	33882	30143	40092	29730	41027	30168	41749	29990	40608	29615	40619	29787	44319	29523	40333	29340	40953	29496	41671	31447	41692	29107	40477	29546	44744
09:22:22	25.1	41507	31604	40814	32304	40830	33165	41054	33125	41883	34486	44045	34299	40846	32966	40288	31992	39319	35385	43941	32193	41068	33606	43285	33885	30028	40092	29773	40886	30074	41841	30078	40641	29544	40624	29646	44376	29434	40291	29304	40799	29540	41628	31305	41666	29134	40484	29479	44789
09:23:22	25.1	41579	31581	40811	32281	40772	33200	41075	33338	41927	34392	44031	34292	40949	33064	40266	31956	39281	35411	43861	32258	41013	33611	43384	33856	30116	40052	29821	40950	30118	41753	30072	40548	29625	40615	29632	44346	29500	40381	29443	40962	29568	41767	31428	41692	29092	40440	29442	44760
09:24:22	25.1	41555	31702	40885	32402	40809	33216	41048	33165	41865	34486	44069	34187	40816	33061	40205	31971	39282	35471	43876	32186	41110	33591	43289	33855	30097	39999	29764	40917	30089	41921	30058	40541	29526	40693	29693	44338	29563	40303	29402	40922	29525	41811	31421	41647	29112	40476	29447	44816
09:25:22	25.1	41508	31670	40958	32370	40829	33129	41120	33236	41806	34427	44136	34325	40900	33038	40309	32003	39261	35351	43961	32190	41096	33606	43339	33929	30184	40101	29703	40966	30166	41757	30083	40624	29551	40613	29671	44282	29422	40317	29389	40823	29530	41641	31476	41710	29131	40519	29397	44765
09:26:22	25.1	41462	31622	40811	32322	40827	33185	40964	33147	41985	34385	44177	34402	41021	33109	40352	32094	39331	35489	43953	32280	41101	33650	43328	33861	30164	40158	29854	41143	30291	41904	30178	40657	29579	40860	29720	44356	29486	40235	29288	40867	29549	41700	31483	41653	29216	40574	29486	44845
09:27:22	25.1	41330	31489	40613	32189	40743	33044	40934	33104	41825	34270	44043	34184	40966	33135	40483	32070	39315	35447	43930	32253	41034	33554	43218	33895	30195	40209	29892	41135	30261	41972	30223	40794	29725	40929	29749	44572	29473	40382	29412	40878	29601	41776	31454	41748	29270	40607	29566	44951
09:28:22	25.1	41279	31488	40525	32188	40612	32934	40953	32970	41601	34327	43963	34191	40932	33151	40289	32023	39431	35331	43993	32209	40990	33521	43160	33744	30116	40197	29956	41071	30211	42068	30313	40858	29692	40951	29882	44609	29558	40545	29509	41005	29608	41829	31518	41940	29180	40763	29598	45058
09:29:22	25.1	41345	31410	40497	32110	40513	32962	40800	32881	41566	34247	43924	34085	40919	33078	40343	31997	39343	35301	43843	32164	40971	33455	43104	33685	30183	40206	29789	41235	30200	41983	30261	40832	29720	40830	29910	44605	29509	40447	29511	40967	29599	41880	31564	41983	29268	40733	29601	45023
09:30:22	25.1	41296	31423	40515	32123	40649	32927	40808	32987	41625	34199	43703	34051	40696	32976	40132	31910	39127	35240	43657	32039	40802	33432	42992	33596	30053	40180	29771	40956	30150	41976	30081	40742	29634	40794	29790	44458	29548	40536	29520	41083	29720	41957	31616	41897	29326	40771	29535	44937
09:31:22	25.1	41321	31457	40650	32157	40802	32869	40791	32980	41495	34238	43769	34044	40754	32914	40153	31952	39092	35194	43733	32057	40794	33327	42959	33629	30060	39913	29721	40992	30171	41901	30142	40641	29642	40789	29782	44592	29546	40447	29494	41114	29621	41841	31677	41941	29354	40672	29633	44984
09:32:22	25.1	41370	31588	40805	32288	40637	32988	41027	33020	41776	34267	43968	34100	40748	32911	40036	31876	39006	35291	43710	32011	40818	33378	42950	33692	29964	40012	29702	40815	30030	41715	30070	40663	29596	40715	29769	44451	29537	40447	29545	41092	29633	41866	31556	42006	29276	40706	29565	44923
09:33:22	25.1	41505	31628	40823	32328	40846	33044	41021	33066	41745	34257	43975	34150	40669	32938	40043	31856	39161	35224	43668	32185	40857	33445	43083	33673	29997	39970	29656	40836	30065	41783	29982	40545	29584	40660	29776	44477	29643	40528	29478	41098	29697	41806	31619	42003	29318	40572	29534	44906
09:34:22	25.1	41394	31503	40720	32203	40636	32962	40906	32980	41651	34316	43888	34017	40714	32889	40127	31845	39071	35170	43607	32077	40720	33380	43030	33633	29959	40051	29648	40967	30094	41812	30085	40652	29666	40820	29856	44560	29653	40520	29427	41128	29658	41856	31588	41897	29321	40691	29660	44974
09:35:22	25.2	41492	31534	40709	32234	40764	33104	40908	33037	41649	34223	43792	34053	40683	32906	40156	31867	39160	35171	43667	32130	40660	33315	43005	33754	30010	39924	29645	40992	30112	41864	30093	40664	29605	40851	29773	44584	29575	40454	29520	41112	29638	41849	31618	41841	29286	40689	29576	44969
09:36:22	25.2	41388	31511	40641	32211	40650	32890	40753	33079	41496	34211	43783	34018	40718	32937	40072	31814	39066	35185	43659	32055	40811	33387	42959	33650	30006	39990	29717	41034	30120	41935	30110	40749	29626	40831	29755	44520	29592	40528	29489	41112	29672	41947	31575	41945	29327	40729	29571	44978
09:37:22	25.2	41344	31448	40555	32148	40589	32983	40857	32893	41543	34167	43667	34056	40800	32988	40154	31876	39152	35209	43644	32063	40782	33428	43021	33565	30032	40092	29825	40936	30153	41842	30115	40754	29627	40853	29903	44603	29664	40487	29537	41054	29754	41939	31607	41972	29336	40736	29632	44972
09:38:22	25.2	41420	31613	40749	32313	40608	33041	40890	33044	41660	34250	43812	34029	40759	32932	40173	31932	39134	35234	43642	32026	40787	33397	43051	33620	29978	40050	29649	40972	30097	41886	30137	40579	29635	40663	29821	44508	29641	40492	29520	41032	29636	41893	31623	41910	29185	40715	29525	45013
09:39:22	25.2	41412	31599	40712	32299	40656	33010	40867	32961	41634	34230	43842	34062	40689	32907	40105	31921	39119	35241	43701	32055	40829	33328	42934	33648	30060	39996	29742	40848	30161	41794	30088	40608	29574	40725	29726	44433	29585	40486	29483	41125	29674	41855	31623	41847	29238	40637	29506	44954
09:40:22	25.2	41525	31588	40701	32288	40793	33084	40958	33105	41714	34366	43980	34209	40606	32911	40144	31866	39160	35266	43784	32036	40941	33448	43123	33770	30020	39975	29708	40843	30078	41793	30020	40591	29523	40660	29703	44335	29519	40337	29368	41035	29579	41754	31469	41788	29160	40496	29485	44809
09:41:22	25.2	41482	31732	40804	32432	40765	33165	41123	33139	41816	34345	43986	34229	40832	33050	40205	31958	39295	35366	43969	32148	40979	33514	43179	33773	29965	40103	29681	40965	30149	41728	30055	40506	29439	40564	29627	44357	29471	40266	29352	40910	29501	41615	31433	41669	29074	40559	29461	44784
09:42:22	25.2	41487	31559	40773	32259	40762	33111	41029	33180	41961	34323	44075	34343	40992	33153	40400	32106	39361	35368	43984	32164	41040	33564	43308	33807	30230	40141	29809	41044	30207	41857	30179	40719	29669	40706	29728	44419	29391	40255	29333	40956	29476	41595	31393	41632	29055	40601	29363	44878
09:43:22	25.2	41295	31507	40668	32207	40739	33074	41012	33036	41699	34280	44047	34286	40888	33213	40322	32066	39402	35437	43939	32103	41077	33610	43230	33854	30168	40239	29815	41185	30224	41973	30151	40759	29635	40904	29830	44467	29414	40291	29385	40839	29515	41737	31482	41784	29150	40531	29576	44920
09:44:22	25.2	41323	31549	40682	32249	40702	33135	40917	33156	41871	34374	43996	34345	41013	33108	40310	32144	39394	35494	43941	32243	41101	33699	43257	33840	30172	40270	29793	41068	30279	41938	30185	40653	29646	40642	29727	44308	29380	40236	29344	40840	29556	41535	31456	41761	29077	40560	29497	44770
09:45:22	25.2	41432	31617	40757	32317	40763	33076	41076	33150	41816	34424	44109	34245	40954	33112	40444	32071	39302	35536	43999	32281	41021	33598	43276	33883	30142	40149	29812	41020	30245	41996	30120	40661	29607	40793	29680	44400	29469	40236	29324	40906	29555	41520	31391	41725	29158	40530	29448	44851
09:46:22	25.2	41438	31600	40860	32300	40722	33162	40981	33214	41794	34520	44093	34301	40928	33096	40433	32017	39289	35428	43999	32203	41074	33553	43177	33872	30072	40109	29834	41077	30244	41820	30084	40601	29524	40632	29676	44330	29404	40266	29339	40900	29454	41618	31394	41615	29142	40438	29445	44809
09:47:22	25.2	41458	31594	40814	32294	40753	33126	41090	33066	41802	34407	44026	34214	40935	33168	40358	32155	39360	35436	43902	32291	40993	33653	43306	33812	30097	40200	29870	41007	30233	41887	30088	40679	29547	40601	29705	44341	29428	40247	29318	40879	29504	41651	31310	41770	29089	40458	29454	44735
09:48:22	25.2	41478	31620	40823	32320	40808	33075	41002	33143	41845	34435	44005	34303	40943	33058	40403	32063	39319	35475	43984	32245	41108	33533	43258	33908	30072	40162	29739	41077	30243	41834	30115	40683	29511	40511	29719	44327	29421	40263	29399	40898	29473	41559	31404	41700	29151	40496	29495	44867
09:49:22	25.2	41570	31604	40690	32304	40855	33227	41077	33103	41777	34397	44023	34306	40893	33168	40358	32066	39309	35583	43932	32179	41027	33640	43215	33878	30137	40094	29766	41014	30187	41790	30076	40566	29485	40610	29667	44282	29440	40367	29304	40912	29500	41640	31352	41646	29094	40388	29527	44818
09:50:22	25.2	41524	31679	40710	32379	40749	33197	41050	33145	41858	34417	44003	34247	40871	33002	40297	32077	39269	35420	43860	32264	41113	33574	43368	33848	30064	40045	29857	40914	30227	41807	30186	40631	29538	40651	29693	44268	29437	40303	29320	40973	29481	41575	31451	41699	29027	40469	29497	44712
09:51:22	25.2	41461	31638	40794	32338	40943	33133	41035	33163	41806	34372	44115	34259	40801	33105	40358	31999	39325	35437	43949	32251	41024	33614	43253	33897	30205	40139	29801	40970	30198	41882	30183	40656	29526	40673	29615	44324	29404	40250	29319	40781	29449	41698	31415	41649	29081	40419	29415	44719
09:52:22	25.2	41429	31587	40734	32287	40748	33070	41032	33160	41848	34313	43901	34217	40838	33137	40410	32039	39311	35485	43962	32262	41084	33578	43282	33840	30192	40174	29827	41093	30252	41890	30139	40654	29585	40691	29807	44348	29432	40229	29379	40819	29475	41552	31322	41543	29059	40533	29369	44891
09:53:22	25.2	41407	31626	40739	32326	40763	33078	41012	33179	41875	34452	43985	34313	40868	33072	40347	32027	39272	35380	43963	32260	41142	33569	43291	33838	30090	40010	29777	41060	30041	41836	30073	40574	29495	40692	29622	44285	29461	40267	29373	40849	29466	41659	31431	41689	29068	40403	29452	44803
09:54:22	25.2	41415	31581	40866	32281	40802	33174	41055	33108	41796	34407	44015	34252	40856	33078	40272	31995	39292	35396	43893	32158	41029	33589	43166	33845	30176	40121	29737	40941	30142	41743	30036	40532	29581	40752	29658	44326	29528	40180	29394	40840	29438	41602	31374	41636	29054	40454	29420	44710
09:55:22	25.2	41500	31649	40708	32349	40793	33117	41024	33095	41883	34387	44050	34258	40740	32933	40255	32076	39327	35446	43873	32209	41114	33559	43269	33895	30037	40074	29807	40918	30133	41764	30084	40485	29415	40621	29700	44308	29522	40376	29400	40910	29581	41652	31484	41716	29160	40472	29386	44657
09:56:22	25.2	41518	31688	40775	32388	40824	33192	41069	33208	41799	34375	43998	34230	40778	32987	40289	32096	39321	35361	43926	32172	41014	33545	43182	33814	29993	40093	29771	40934	30034	41781	30046	40420	29499	40518	29646	44270	29503	40385	29429	40872	29509	41692	31462	41634	29142	40420	29398	44741
09:57:22	25.2	41459	31639	40777	32339	40760	33123	41020	33076	41699	34350	43934	34124	40697	32926	40110	31931	39228	35243	43789	32189	40998	33401	43135	33814	29948	39963	29704	41000	30082	41743	29986	40660	29507	40577	29667	44331	29560	40450	29522	41076	29602	41736	31494	41777	29165	40577	29468	44768
09:58:22	25.2	41490	31694	40727	32394	40718	33059	40903	33085	41726	34226	43865	34080	40716	32931	40091	31833	39120	35200	43686	32077	40808	33424	42954	33715	29954	39959	29734	40952	30096	41842	30136	40643	29513	40688	29812	44602	29581	40504	29518	41092	29749	41880	31490	41890	29248	40694	29609	45043
09:59:22	25.2	41470	31526	40690	32226	40723	33034	40950	33010	41660	34245	43816	34057	40734	33007	40105	31918	39138	35263	43665	32014	40786	33347	42966	33590	30010	40043	29742	41073	30085	41740	30058	40565	29508	40701	29693	44523	29661	40517	29568	41035	29690	41914	31573	41813	29230	40635	29573	44945
10:00:22	25.2	41461	31583	40742	32283	40708	33064	40908	33040	41748	34238	43785	34098	40694	32871	40088	31875	39116	35217	43747	31951	40810	33307	42990	33643	29940	40094	29779	40951	30160	41787	30076	40642	29637	40798	29758	44506	29608	40513	29503	41052	29639	41822	31490	41975	29263	40662	29585	44958
10:01:22	25.2	41444	31426	40685	32126	40588	33138	40863	32913	41478	34175	43802	34020	40632	32996	40175	31854	39079	35161	43638	31947	40707	33392	42912	33573	30014	39991	29819	40977	30095	41939	30073	40623	29498	40703	29759	44503	29608	40399	29462	41097	29802	41858	31501	42031	29198	40709	29551	44969
10:02:22	25.2	41389	31524	40739	32224	40644	33016	40782	32968	41641	34186	43792	34052	40662	32911	40107	31936	39178	35284	43726	32021	40856	33387	42915	33636	29940	40064	29809	40953	30197	41883	30140	40694	29563	40808	29762	44577	29625	40572	29512	41132	29723	41970	31558	41927	29270	40700	29611	45003
10:03:22	25.2	41347	31478	40639	32178	40556	32991	40831	32966	41549	34255	43825	34016	40813	33051	40154	31974	39158	35288	43733	32043	40947	33336	42955	33590	30020	40115	29877	41046	30235	41967	30189	40720	29641	40856	29833	44633	29656	40615	29543	41278	29750	41867	31562	41979	29263	40653	29623	45049
10:04:22	25.2	41308	31580	40668	32280	40679	33024	40967	32980	41642	34147	43857	34110	40808	32945	40152	31971	39111	35257	43789	32026	40735	33426	42939	33680	30036	40131	29799	41069	30228	41950	30194	40669	29644	40825	29782	44580	29574	40515	29480	41150	29633	41865	31557	41893	29318	40784	29532	45041
10:05:22	25.2	41335	31458	40613	32158	40672	32939	40865	33039	41515	34208	43700	34128	40949	32949	40208	31945	39330	35353	43637	32093	40783	33343	42852	33647	30086	40135	29838	41090	30301	41995	30169	40907	29748	40779	29840	44557	29629	40472	29559	41109	29708	41951	31610	41887	29214	40799	29560	45070
10:06:22	25.2	41407	31510	40663	32210	40569	32936	40890	32894	41665	34253	43890	34062	40765	32925	40222	32003	39040	35213	43628	31970	40834	33423	42994	33634	29982	40028	29801	41024	30126	41810	30202	40681	29578	40733	29771	44522	29660	40607	29551	41177	29671	41832	31539	41910	29218	40643	29523	44946
10:07:22	25.2	41504	31546	40678	32246	40686	32933	41035	32993	41594	34317	43778	34084	40688	32941	40104	31844	39076	35272	43744	32014	40800	33369	42981	33622	29953	40005	29743	41140	30184	41962	30058	40756	29630	40724	29763	44531	29517	40487	29529	41204	29726	41961	31583	41982	29263	40699	29562	45034
10:08:22	25.2	41487	31522	40796	32222	40671	33031	40871	33045	41611	34179	43925	33964	40673	32916	40097	31948	39053	35264	43735	32000	40867	33424	43000	33721	30024	40002	29762	40968	30137	41821	30139	40658	29632	40821	29871	44544	29632	40525	29567	41122	29722	41846	31625	42056	29249	40673	29638	45039
10:09:22	25.2	41385	31386	40573	32086	40594	32992	40855	32901	41661	34104	43718	34067	40759	33041	40227	31868	39186	35358	43692	32113	40821	33399	42927	33619	30115	40079	29852	41041	30231	42010	30214	40667	29671	40787	29840	44592	29678	40579	29502	41104	29715	41974	31602	41965	29170	40658	29585	45052
10:10:22	25.2	41396	31504	40641	32204	40627	32874	40852	32938	41526	34137	43737	33988	40754	33016	40237	31989	39077	35223	43735	32042	40834	33392	43093	33677	30049	40189	29814	41181	30181	41954	30212	40752	29718	40849	29766	44602	29603	40520	29600	41191	29696	41907	31564	41924	29388	40750	29642	45090
10:11:22	25.2	41262	31415	40657	32115	40616	32911	40802	32988	41611	34084	43814	33978	40762	33086	40284	31979	39214	35244	43746	32083	40788	33412	42920	33621	30007	40210	29869	41179	30312	42098	30224	40774	29654	41004	29873	44477	29548	40539	29481	41152	29720	41913	31604	41951	29324	40756	29639	45078
10:12:22	25.2	41297	31404	40463	32104	40610	32897	40732	32886	41630	34136	43798	34078	40934	33035	40404	32079	39339	35435	43799	32069	40917	33462	43039	33700	30205	40350	29913	41159	30262	42111	30231	40852	29676	40885	29777	44547	29526	40412	29499	41012	29659	41861	31674	41890	29354	40798	29567	45069
10:13:22	25.2	41181	31487	40533	32187	40499	32937	40810	32936	41604	34144	43814	34002	40960	33073	40465	32041	39403	35363	43876	32202	40959	33518	43050	33606	30214	40142	29926	41227	30413	42029	30321	40823	29707	40911	29902	44585	29543	40476	29557	41054	29611	41879	31587	41862	29208	40668	29618	45053
10:14:22	25.2	41209	31356	40520	32056	40593	32844	40814	32890	41615	34194	43829	34072	40994	33147	40385	32045	39321	35406	43875	32109	40946	33486	43025	33649	30186	40260	29956	41277	30327	42125	30266	40841	29675	40859	29815	44505	29491	40311	29424	41033	29703	41757	31545	41866	29197	40670	29640	45073
10:15:22	25.2	41221	31413	40580	32113	40459	32929	40848	32936	41609	34280	43784	34070	40977	33202	40321	32029	39506	35293	43844	32121	41038	33507	42955	33642	30207	40203	29935	41288	30286	42043	30302	40887	29723	40782	29875	44497	29449	40388	29479	40970	29646	41809	31576	41869	29356	40683	29649	45135
10:16:22	25.2	41366	31395	40530	32095	40474	33011	40800	32975	41593	34227	43816	34104	40913	33177	40389	32097	39439	35402	43964	32252	41005	33452	43215	33843	30280	40230	29886	41298	30327	42046	30175	40812	29644	40802	29786	44486	29427	40212	29332	40981	29537	41685	31483	41845	29164	40570	29468	45038
10:17:22	25.2	41262	31464	40563	32164	40639	32954	40821	33044	41641	34219	43930	34126	40899	33135	40375	32112	39436	35475	43946	32230	41103	33597	43180	33725	30221	40235	29972	41236	30378	42052	30203	40831	29768	40828	29787	44522	29443	40360	29338	40980	29563	41781	31508	41780	29213	40587	29562	45068
10:18:22	25.2	41264	31407	40568	32107	40634	33023	40814	33052	41605	34213	43789	34189	41043	33102	40407	32171	39296	35476	43804	32209	41046	33472	43131	33672	30221	40264	29927	41341	30349	42135	30177	40854	29757	40879	29757	44674	29470	40493	29477	41094	29681	41867	31581	41946	29219	40730	29524	45095
10:19:22	25.2	41304	31519	40642	32219	40586	32975	40815	32970	41611	34295	43917	34158	40956	33174	40461	32121	39419	35399	43979	32204	40928	33606	43068	33714	30175	40399	29980	41351	30391	42076	30203	40860	29711	40866	29815	44576	29551	40361	29578	41056	29649	41811	31521	41990	29225	40721	29565	45172
10:20:22	25.2	41266	31452	40645	32152	40594	32870	40859	32969	41631	34279	43818	34136	41012	33216	40630	32210	39366	35396	43932	32236	41063	33549	43202	33736	30144	40311	29971	41310	30325	42173	30267	40885	29676	40861	29852	44473	29494	40379	29425	41159	29627	41827	31558	41841	29159	40573	29594	45052
10:21:22	25.2	41337	31396	40602	32096	40674	32995	40894	33056	41602	34407	43965	34212	41022	33201	40472	32169	39444	35495	43903	32179	41055	33493	43178	33808	30199	40340	30028	41377	30396	42146	30377	40877	29732	40952	29801	44620	29393	40278	29337	40938	29627	41737	31509	41907	29254	40696	29596	45128
10:22:22	25.2	41311	31515	40588	32215	40693	33069	41035	33120	41802	34414	44035	34271	40931	33160	40522	32157	39439	35465	44074	32266	41245	33617	43263	33821	30247	40370	29963	41345	30339	42005	30282	40726	29741	40831	29816	44525	29459	40300	29441	40935	29545	41753	31448	41700	29187	40583	29490	44813
10:23:22	25.2	41377	31560	40864	32260	40708	33067	41033	33068	41840	34347	44005	34208	40999	33200	40504	32119	39492	35470	44117	32377	41123	33657	43357	33877	30155	40238	29976	41474	30315	42054	30292	40825	29745	40748	29772	44495	29489	40283	29425	40934	29544	41690	31526	41712	29184	40596	29508	44955
10:24:22	25.2	41351	31544	40660	32244	40608	33073	40919	33028	41795	34220	43961	34244	40982	33236	40434	32129	39399	35553	43957	32197	41103	33601	43260	33798	30247	40362	30063	41290	30326	42136	30354	41024	29750	40906	29847	44688	29562	40329	29391	40920	29648	41756	31522	41818	29214	40696	29511	45146
10:25:22	25.2	41282	31506	40673	32206	40718	32977	40944	32976	41758	34247	43937	34168	41071	33171	40539	32131	39514	35514	44032	32295	41105	33531	43244	33776	30289	40360	30068	41279	30442	42149	30371	40931	29759	40942	29927	44598	29491	40397	29457	40975	29666	41741	31559	41893	29174	40766	29667	45161
10:26:22	25.2	41455	31532	40574	32232	40648	33012	41018	33088	41679	34360	44018	34254	40957	33268	40616	32107	39505	35527	43991	32248	41137	33551	43268	33832	30231	40375	30123	41353	30509	42288	30419	40930	29699	40887	29767	44760	29546	40331	29379	41007	29610	41925	31553	41969	29207	40720	29639	45116
10:27:22	25.2	41267	31477	40597	32177	40722	33032	41030	33059	41786	34388	43981	34219	40994	33221	40560	32220	39467	35604	44019	32281	41137	33624	43329	33907	30226	40431	30091	41392	30360	42188	30318	40855	29678	40825	29824	44597	29501	40430	29349	40926	29541	41764	31558	41777	29189	40620	29600	45040
10:28:22	25.2	41353	31590	40763	32290	40682	33079	41074	33229	41860	34468	44060	34243	41059	33247	40579	32274	39502	35594	44020	32199	41229	33656	43246	33885	30282	40354	30098	41288	30376	42206	30280	40930	29662	40944	29791	44542	29457	40239	29404	40899	29696	41726	31525	41869	29254	40548	29475	45051
10:29:22	25.2	41372	31640	40846	32340	40701	33028	41115	33131	41824	34548	44147	34342	40977	33226	40556	32307	39503	35540	44184	32370	41190	33574	43325	33783	30156	40360	29997	41313	30311	42168	30277	40761	29772	40731	29797	44530	29447	40370	29347	40975	29597	41694	31465	41792	29219	40508	29500	44941
10:30:22	25.2	41390	31584	40805	32284	40756	33117	41068	33265	41979	34409	44050	34348	41013	33178	40544	32148	39405	35487	44054	32329	41226	33681	43316	33832	30278	40325	30052	41262	30292	42049	30324	40794	29622	40725	29689	44522	29432	40422	29338	41009	29578	41770	31355	41784	29104	40584	29442	44823
10:31:22	25.2	41450	31528	40684	32228	40806	33133	40969	33143	41900	34327	44037	34268	41068	33148	40526	32176	39449	35505	44124	32270	41191	33694	43316	33878	30208	40322	30069	41475	30348	42132	30278	40917	29719	40763	29803	44498	29416	40297	29395	41023	29545	41617	31579	41790	29232	40544	29510	44937
10:32:22	25.2	41384	31692	40833	32392	40784	33212	41071	33205	41939	34477	44060	34293	41089	33197	40635	32201	39369	35577	44062	32332	41159	33671	43352	33989	30148	40227	29981	41307	30363	42124	30232	40805	29570	40767	29696	44372	29514	40381	29473	41006	29509	41678	31427	41769	29143	40460	29507	44922
10:33:22	25.2	41374	31687	40753	32387	40781	33115	41009	33224	41831	34416	44042	34302	41125	33143	40565	32221	39533	35481	44171	32264	41171	33623	43190	33903	30219	40319	29982	41346	30463	42172	30222	40828	29744	40790	29828	44517	29485	40431	29401	41079	29635	41697	31537	41876	29269	40620	29558	45058
10:34:22	25.2	41444	31518	40692	32218	40600	33008	40970	33058	41867	34400	43966	34236	41001	33212	40624	32181	39504	35525	43944	32288	41092	33677	43178	33767	30207	40373	30080	41415	30431	42269	30405	40959	29675	40856	29822	44564	29480	40400	29509	41088	29649	41760	31616	41866	29199	40688	29656	45042
10:35:22	25.2	41424	31501	40709	32201	40723	33088	40887	33072	41894	34368	43960	34117	40967	33227	40457	32121	39432	35560	44048	32246	41059	33644	43276	33807	30205	40258	30095	41355	30372	42243	30278	40939	29723	40996	29846	44566	29498	40346	29496	41022	29595	41782	31578	41832	29182	40563	29637	45036
10:36:22	25.2	41360	31441	40546	32141	40643	33022	40935	33026	41818	34272	44061	34247	41028	33292	40604	32236	39515	35528	44005	32313	41145	33735	43238	33879	30247	40252	30022	41354	30427	42134	30313	40810	29763	40888	29770	44450	29470	40381	29363	40972	29604	41870	31633	41838	29138	40591	29592	45075
10:37:22	25.2	41472	31532	40808	32232	40865	33108	41089	33129	41797	34364	44075	34321	41049	33211	40484	32204	39506	35515	44039	32312	41073	33618	43163	33731	30203	40180	29987	41267	30395	42136	30260	40777	29762	40887	29740	44607	29450	40362	29353	40867	29611	41659	31432	41819	29098	40642	29447	44966
10:38:22	25.2	41384	31518	40762	32218	40713	33083	40956	33024	41730	34297	44051	34307	40922	33182	40521	32244	39392	35559	43912	32330	41088	33654	43283	33877	30211	40310	29982	41310	30387	42160	30257	40820	29757	40851	29770	44506	29518	40335	29325	40963	29533	41831	31480	41905	29194	40519	29507	44991
10:39:22	25.2	41361	31594	40646	32294	40725	33137	41173	33156	41924	34403	44096	34370	41065	33180	40611	32127	39440	35515	43987	32245	41293	33575	43278	33856	30135	40282	30154	41338	30332	42191	30303	40732	29667	40822	29729	44546	29576	40240	29436	40983	29636	41779	31533	41862	29255	40703	29573	44972
10:40:22	25.2	41282	31595	40579	32295	40633	33009	40916	33041	41748	34285	43914	34219	41081	33170	40434	32147	39463	35597	44130	32244	41037	33554	43195	33900	30196	40396	30019	41426	30435	42110	30352	40844	29598	40790	29824	44579	29493	40256	29430	40881	29589	41885	31555	41770	29164	40693	29492	45189
10:41:22	25.2	41413	31505	40733	32205	40819	33087	41121	33150	41762	34295	44062	34239	41153	33257	40551	32178	39470	35444	44169	32314	41168	33618	43301	33945	30169	40364	29992	41272	30472	42067	30267	40900	29674	40783	29769	44683	29397	40359	29396	40923	29482	41822	31466	41928	29165	40665	29641	44897
10:42:22	25.2	41299	31546	40680	32246	40718	33097	41069	33122	41790	34383	44069	34276	40987	33182	40445	32177	39419	35477	44011	32252	41119	33598	43211	33895	30244	40242	29983	41330	30338	42172	30290	40834	29757	40786	29879	44400	29559	40289	29383	40882	29552	41625	31405	41755	29090	40630	29524	45013
10:43:22	25.2	41423	31632	40690	32332	40736	33039	41155	33148	41861	34363	43998	34282	40909	33137	40460	32155	39432	35416	44017	32219	41163	33631	43251	33915	30184	40222	29973	41197	30257	41903	30175	40617	29555	40742	29599	44358	29415	40340	29300	40961	29430	41568	31387	41604	29036	40545	29489	44807
10:44:22	25.2	41362	31645	40738	32345	40819	33162	41086	33163	41856	34310	43936	34236	40965	33026	40301	32090	39273	35429	43983	32240	41087	33519	43219	33749	30157	40061	29887	41153	30291	42025	30182	40648	29487	40574	29629	44306	29382	40216	29350	40927	29511	41663	31424	41697	29050	40421	29391	44913
10:45:22	25.2	41418	31595	40678	32295	40815	33065	41098	33208	41812	34348	44014	34231	40890	33074	40518	32208	39362	35430	43923	32198	41004	33552	43086	33819	30034	40020	29905	41172	30252	42102	30182	40694	29625	40628	29648	44396	29464	40243	29306	40919	29521	41663	31458	41609	29085	40438	29422	44755
10:46:22	25.2	41372	31525	40638	32225	40888	33034	40983	33062	41825	34323	44030	34173	40841	33103	40413	32187	39319	35408	43988	32258	41047	33542	43215	33808	30077	40170	29997	41218	30314	42049	30217	40635	29514	40642	29603	44259	29386	40161	29390	40820	29407	41559	31331	41653	28958	40569	29410	44962
10:47:22	25.2	41479	31658	40764	32358	40836	33052	40982	33008	41745	34298	43950	34148	40900	32998	40460	32057	39319	35416	43866	32204	40984	33618	43151	33785	30118	40149	29906	41132	30268	41975	30154	40561	29580	40621	29709	44291	29325	40123	29314	40778	29487	41528	31324	41560	29081	40469	29410	44902
10:48:22	25.2	41352	31491	40594	32191	40617	33095	40947	33059	41698	34320	44106	34275	40810	33010	40340	32089	39302	35316	43809	32169	41055	33537	43073	33790	30040	40118	29878	41139	30140	41851	30125	40582	29448	40510	29640	44309	29383	40159	29334	40787	29477	41570	31286	41553	29044	40442	29439	44677
10:49:22	25.2	41316	31590	40707	32290	40721	33014	40943	33127	41731	34264	43883	34101	40881	33048	40308	32000	39274	35339	43827	32070	40946	33498	43164	33752	29934	40168	29940	41126	30202	41858	30152	40594	29462	40551	29586	44334	29420	40115	29264	40773	29460	41485	31262	41527	29090	40347	29307	44795
10:50:22	25.2	41347	31561	40595	32261	40741	32919	40912	33093	41763	34228	44044	34081	40739	32952	40255	32046	39376	35328	43937	32157	40962	33467	43021	33694	29934	40005	29810	41050	30113	41787	30012	40458	29469	40631	29505	44158	29432	40219	29262	40746	29499	41486	31389	41515	29019	40261	29326	44662
10:51:22	25.2	41367	31570	40589	32270	40601	33006	40876	33050	41727	34371	43910	34175	40719	32836	40271	31924	39241	35382	43792	32069	41011	33440	43132	33746	29926	40042	29787	41125	30226	41759	30011	40513	29444	40409	29530	44192	29274	40134	29283	40660	29357	41370	31283	41448	28950	40188	29217	44729
10:52:22	25.2	41267	31433	40661	32133	40736	33039	40949	33044	41670	34208	43861	34169	40640	32984	40206	31907	39266	35351	43814	31998	40828	33426	42976	33626	29903	39966	29721	41021	30163	41766	29956	40517	29388	40470	29446	44102	29315	40033	29199	40810	29440	41407	31175	41525	28990	40256	29174	44671
10:53:22	25.2	41413	31552	40550	32252	40669	33032	40811	33002	41596	34262	43936	34057	40776	32866	40257	31988	39096	35211	43660	32045	40854	33492	43097	33717	29949	39978	29709	40951	30170	41735	29864	40457	29340	40467	29534	44172	29414	40115	29298	40753	29473	41591	31277	41524	28943	40230	29254	44615
10:54:22	25.2	41349	31387	40662	32087	40585	32995	40926	32998	41615	34295	43821	33997	40653	32810	40113	31851	39079	35189	43666	32033	40733	33316	43084	33752	29981	39812	29671	40835	30061	41630	29867	40353	29469	40396	29644	44149	29394	40141	29239	40733	29390	41506	31392	41604	28926	40321	29267	44635
10:55:22	25.3	41471	31542	40783	32242	40637	32974	40819	33003	41638	34206	43797	34092	40677	32840	40174	31916	39059	35180	43590	31988	40758	33346	42981	33531	29904	39866	29626	40921	30138	41702	29924	40316	29312	40288	29498	43987	29251	40052	29176	40751	29386	41415	31305	41588	28929	40328	29237	44669
10:56:22	25.3	41322	31443	40651	32143	40603	33089	40889	33044	41651	34282	43943	34175	40601	32948	40200	32058	39331	35326	43729	32064	40887	33475	42990	33690	29939	39933	29756	41016	30105	41742	29950	40459	29537	40438	29415	44117	29304	40138	29228	40746	29445	41514	31282	41448	28939	40287	29365	44662
10:57:22	25.3	41293	31528	40582	32228	40584	32903	40922	33032	41716	34212	43781	34071	40553	32924	40132	31880	39192	35279	43663	32103	40855	33468	42985	33753	29906	39824	29716	40984	30033	41616	29962	40440	29314	40449	29503	44294	29335	40084	29271	40808	29466	41395	31254	41518	28928	40338	29217	44733
10:58:22	25.3	41197	31377	40609	32077	40545	32816	40858	32951	41627	34339	43864	34031	40826	32840	40230	32031	39262	35330	43824	31977	40931	33383	42947	33777	29957	39945	29753	41081	30087	41737	29978	40395	29302	40358	29519	44203	29349	40081	29227	40748	29362	41361	31277	41424	28867	40369	29326	44531
10:59:22	25.3	41212	31406	40538	32106	40457	33002	40921	32943	41559	34230	43787	34051	40873	33043	40327	31986	39221	35416	43730	32078	40974	33377	43021	33680	29989	39995	29716	40972	30207	41716	30071	40479	29428	40530	29538	44142	29235	39941	29136	40696	29364	41419	31191	41471	28874	40224	29352	44786
11:00:22	25.3	41163	31489	40667	32189	40581	32938	40771	32859	41704	34109	43848	34011	40765	32839	40181	31981	39162	35211	43710	32080	40902	33404	42926	33631	29915	39983	29840	40972	30128	41747	29915	40475	29352	40555	29517	44054	29208	40043	29175	40630	29324	41349	31361	41427	28957	40325	29247	44625
11:01:22	25.3	41204	31400	40556	32100	40683	32928	40665	33006	41614	34175	43825	34205	40641	32882	40206	31971	39211	35253	43726	31980	40805	33418	43064	33558	30081	39974	29712	41069	30104	41727	30048	40436	29276	40357	29422	44164	29245	40087	29162	40626	29304	41306	31155	41517	28926	40223	29232	44563
11:02:22	25.3	41116	31463	40482	32163	40531	33049	40757	33058	41529	34148	43914	34123	40648	32933	40210	31898	39236	35324	43770	32062	40844	33399	42990	33679	29978	39866	29801	40997	30070	41862	29995	40510	29344	40500	29444	44102	29226	40056	29217	40677	29327	41430	31229	41405	28957	40363	29202	44695
11:03:22	25.3	41204	31513	40521	32213	40477	32942	40876	32959	41721	34103	43798	34034	40567	32980	40176	32079	39137	35240	43717	32043	40811	33300	43022	33666	29996	39863	29777	40852	30040	41824	30014	40407	29383	40333	29431	44203	29298	40118	29198	40649	29429	41366	31210	41427	29013	40168	29195	44575
11:04:22	25.3	41272	31447	40616	32147	40705	32868	40902	32982	41618	34176	43743	34109	40732	32896	40113	31877	39008	35267	43787	32057	40810	33385	42949	33687	29852	39901	29668	40962	30044	41647	29910	40260	29354	40410	29340	44028	29321	40122	29228	40634	29361	41415	31124	41487	29037	40250	29276	44628
11:05:22	25.3	41291	31440	40494	32140	40569	32900	40821	32962	41574	34268	43821	34087	40631	32798	40111	31901	39148	35190	43654	32021	40770	33313	42952	33726	29864	39910	29764	40895	30138	41747	29940	40391	29347	40373	29415	44055	29302	39968	29200	40611	29381	41432	31164	41374	28884	40193	29186	44620
11:06:22	25.3	41322	31519	40578	32219	40597	32906	40861	32875	41584	34252	43799	34068	40606	32831	40123	31969	39116	35221	43659	32089	40806	33413	43055	33562	29926	39936	29744	40918	30076	41691	29961	40283	29233	40435	29456	44070	29311	40033	29139	40736	29293	41348	31212	41384	28887	40239	29177	44616
11:07:22	25.3	41354	31490	40712	32190	40606	32949	40880	32914	41656	34062	43781	34041	40589	32847	40161	31798	39107	35215	43652	31894	40708	33295	42883	33638	29842	39861	29733	40908	29941	41628	29908	40357	29317	40390	29353	44035	29324	40025	29315	40664	29458	41338	31254	41428	28840	40390	29170	44528
11:08:22	25.3	41343	31433	40599	32133	40604	32971	40892	32978	41524	34193	43706	34029	40567	32790	40255	31850	38980	35197	43756	31980	40669	33373	42953	33594	29811	39744	29726	40900	30033	41698	29911	40294	29325	40345	29471	44164	29362	40186	29305	40724	29326	41482	31244	41422	28868	40134	29222	44538
11:09:22	25.3	41347	31399	40737	32099	40556	32907	40808	32883	41718	34133	43795	34025	40687	32892	40166	31969	39101	35304	43735	32067	40882	33319	42954	33603	29911	39952	29740	40930	30131	41674	29895	40364	29393	40415	29509	44114	29265	40142	29170	40737	29407	41495	31267	41523	28876	40202	29309	44649
11:10:22	25.3	41229	31455	40554	32155	40635	32967	40817	32998	41731	34294	43820	34040	40700	32976	40167	31891	39250	35302	43571	31936	40807	33455	43023	33755	29987	39979	29682	40940	30107	41702	29979	40448	29371	40506	29433	44110	29386	40133	29123	40689	29318	41310	31338	41514	28973	40158	29136	44593
11:11:22	25.3	41224	31410	40475	32110	40622	33007	40930	33000	41634	34153	43910	34128	40815	32901	40295	31982	39199	35227	43755	31995	40855	33447	43019	33693	29977	39913	29740	41058	30090	41736	29966	40355	29352	40534	29536	44220	29312	40140	29208	40626	29341	41482	31216	41409	28864	40366	29226	44627
11:12:22	25.3	41249	31410	40575	32110	40561	32972	41024	32954	41580	34325	43828	34084	40655	32861	40293	31961	39108	35251	43775	32078	40915	33481	42999	33759	29895	39871	29683	40961	30016	41698	29994	40433	29441	40343	29581	44034	29283	40082	29238	40711	29380	41500	31260	41448	28856	40250	29273	44675
11:13:22	25.3	41336	31600	40612	32300	40687	33041	40864	33139	41571	34213	43887	34134	40679	32909	40249	31960	39109	35270	43766	32142	40887	33444	42953	33630	29984	40060	29749	40982	30135	41883	30082	40479	29396	40504	29484	44218	29287	40122	29170	40787	29313	41488	31267	41471	28802	40385	29288	44641
11:14:22	25.3	41199	31354	40499	32054	40552	33005	41008	32963	41693	34145	43894	34088	40722	32864	40216	32013	39333	35269	43834	32101	40928	33373	43062	33655	30020	39995	29821	41033	30097	41830	30105	40597	29384	40360	29512	44122	29323	40112	29218	40773	29412	41400	31246	41434	28862	40279	29240	44715
11:15:22	25.3	41376	31501	40579	32201	40641	33019	40899	32980	41629	34212	43878	33994	40700	32884	40206	31899	39154	35246	43713	32007	40848	33368	42976	33644	29875	39953	29700	41025	30106	41745	29988	40468	29199	40328	29568	44161	29361	40158	29252	40873	29300	41472	31257	41591	28904	40266	29240	44529
11:16:22	25.3	41376	31507	40530	32207	40662	33046	40935	33076	41610	34224	43890	34117	40791	32893	40187	31973	39109	35259	43734	32174	40880	33427	42991	33600	30009	40003	29777	41101	30153	41865	30075	40539	29327	40451	29465	44226	29329	40101	29161	40690	29306	41503	31300	41514	28908	40359	29270	44665
11:17:22	25.3	41378	31487	40622	32187	40608	33034	40968	33046	41610	34184	43851	34065	40718	32886	40250	31978	39299	35250	43728	32090	40943	33379	43091	33702	30001	39990	29792	41029	30163	41816	30079	40451	29426	40461	29533	44255	29258	40081	29196	40619	29425	41391	31230	41514	28968	40362	29253	44746
11:18:22	25.3	41269	31438	40580	32138	40689	32952	40836	32863	41679	34242	43746	34017	40776	33020	40245	32063	39329	35323	43802	32140	40866	33432	43040	33784	30003	40165	29756	41038	30125	41818	30015	40660	29414	40477	29495	44148	29265	40104	29267	40766	29328	41479	31310	41454	28917	40279	29331	44706
11:19:22	25.3	41259	31576	40543	32276	40607	32985	40983	33030	41750	34193	43907	34086	40670	33009	40260	32020	39259	35222	43849	32126	40800	33510	43035	33751	30015	39955	29930	41131	30040	41796	30074	40457	29426	40572	29579	44175	29327	40060	29215	40766	29384	41442	31261	41592	28921	40326	29335	44714
11:20:22	25.3	41115	31441	40400	32141	40432	32881	40806	32932	41447	34278	43875	34026	40777	32990	40257	32029	39346	35290	43784	32041	40962	33395	42982	33635	29990	40100	29857	41220	30223	41936	30130	40666	29528	40541	29607	44348	29263	40007	29257	40751	29380	41514	31268	41589	29028	40523	29376	44855
11:21:22	25.3	41229	31399	40515	32099	40490	32937	40908	32931	41538	34271	43839	34242	40779	33001	40343	32017	39213	35315	43798	32038	40940	33459	43018	33765	30058	40060	29894	41196	30345	41908	30208	40627	29513	40552	29555	44289	29343	39969	29245	40732	29434	41437	31287	41458	28972	40293	29377	44734
11:22:22	25.3	41299	31441	40538	32141	40729	32988	40985	32930	41671	34267	43899	34164	40841	32931	40241	31921	39311	35369	43700	32135	40899	33390	43006	33737	30031	40004	29778	41061	30194	41783	29954	40501	29460	40568	29485	44190	29400	40186	29259	40739	29339	41488	31290	41497	28873	40341	29356	44653
11:23:22	25.3	41331	31453	40659	32153	40674	32949	40952	33024	41695	34218	43909	34116	40917	33033	40376	31982	39299	35265	43815	32186	41039	33409	43042	33720	29979	40002	29847	41133	30121	41912	30132	40630	29529	40692	29597	44308	29346	40051	29250	40707	29417	41494	31280	41506	28928	40333	29303	44791
11:24:22	25.3	41309	31498	40551	32198	40666	32919	41051	33007	41622	34267	43941	34191	40825	33069	40354	31953	39264	35363	43888	32100	40955	33380	42978	33761	30070	40058	29843	41240	30299	41890	30141	40656	29502	40636	29560	44408	29388	40176	29143	40786	29421	41563	31292	41578	29058	40462	29399	45046
11:25:22	25.3	41169	31269	40435	31969	40613	32920	40748	32954	41684	34148	43851	34043	40923	32996	40413	32097	39172	35300	43732	32118	40894	33429	43051	33677	30130	40150	29915	41131	30338	41933	30094	40647	29607	40688	29709	44411	29355	40154	29299	40837	29440	41612	31346	41668	29045	40484	29422	44934
11:26:22	25.3	41127	31346	40417	32046	40402	32862	40704	32929	41412	34043	43663	33958	40965	33057	40320	32020	39179	35340	43664	32028	40775	33308	42904	33564	29951	40045	29894	41191	30247	42139	30167	40631	29623	40754	29717	44521	29380	40256	29407	40883	29602	41598	31385	41761	29134	40539	29511	45039
11:27:22	25.3	41078	31338	40359	32038	40468	32865	40705	32830	41558	34043	43539	33948	40706	32943	40328	31876	39167	35191	43633	31955	40696	33223	42822	33578	30080	40071	29820	41211	30224	41911	30093	40651	29503	40785	29651	44527	29490	40392	29440	40895	29560	41680	31501	41768	29145	40652	29483	45055
11:28:22	25.3	41273	31376	40351	32076	40400	32884	40687	32799	41391	34037	43516	33987	40651	32895	40280	31840	39136	35125	43517	31904	40658	33344	42882	33541	29980	39967	29854	41078	30242	41974	30079	40598	29515	40560	29646	44474	29532	40303	29361	41089	29626	41771	31528	41784	29172	40592	29428	45076
11:29:22	25.3	41212	31355	40436	32055	40424	32820	40691	32752	41344	34041	43675	33929	40694	32785	40069	31842	39016	35118	43625	31834	40606	33276	42832	33489	29871	39879	29658	40940	30092	41800	29994	40559	29458	40540	29545	44304	29520	40260	29317	40853	29509	41700	31413	41724	29154	40405	29373	44809
11:30:22	25.3	41356	31490	40656	32190	40564	32918	40874	32946	41622	34188	43733	34081	40601	32703	40194	31812	38999	35109	43580	31879	40761	33211	42931	33574	29845	39840	29747	40987	30101	41676	29960	40442	29386	40495	29558	44144	29435	40251	29290	40838	29453	41485	31352	41571	29016	40342	29260	44707
11:31:22	25.3	41415	31520	40654	32220	40644	33087	41084	33106	41746	34170	43833	34083	40687	32875	40096	31800	39055	35133	43749	31969	40857	33393	42996	33690	29844	39878	29727	40943	30019	41736	29847	40433	29396	40415	29506	44150	29461	40181	29293	40826	29468	41538	31333	41672	28943	40364	29304	44686
11:32:22	25.3	41407	31502	40746	32202	40758	33025	40938	33018	41624	34234	43900	34115	40808	33050	40280	31988	39179	35266	43957	32081	40859	33436	43102	33646	30061	40115	29761	41062	30114	41870	29968	40596	29421	40542	29561	44178	29360	40158	29225	40738	29416	41564	31244	41547	28934	40304	29341	44749
11:33:22	25.3	41287	31431	40580	32131	40500	32950	40879	32997	41575	34154	43919	34105	40826	32991	40343	32115	39244	35324	43855	32096	40956	33472	43056	33692	30053	40062	29889	41186	30239	41968	30144	40591	29597	40598	29611	44433	29345	40225	29351	40856	29431	41736	31358	41602	29079	40443	29479	44904
11:34:22	25.3	41174	31383	40417	32083	40459	32955	40789	32941	41544	34228	43689	34038	40806	33105	40385	32026	39246	35296	43864	32102	40945	33408	43018	33686	30064	40196	29833	41261	30267	41927	30229	40690	29509	40690	29697	44490	29389	40190	29318	40922	29486	41694	31402	41799	29075	40590	29496	45057
11:35:22	25.3	41036	31237	40362	31937	40476	32819	40751	32864	41371	34060	43625	33992	40841	32933	40211	32016	39143	35210	43638	31974	40693	33269	42855	33523	30116	40042	29884	41286	30193	41967	30157	40694	29547	40654	29615	44447	29490	40344	29481	40992	29565	41683	31404	41781	29171	40593	29525	45014
11:36:22	25.3	41222	31378	40356	32078	40511	32892	40663	32850	41436	34059	43571	33985	40623	32791	40085	31785	39007	35158	43460	31958	40707	33251	42753	33559	29894	39998	29773	40964	30165	41891	30100	40550	29417	40543	29701	44361	29523	40357	29476	40983	29649	41666	31387	41808	29190	40581	29551	44931
11:37:22	25.3	41358	31511	40639	32211	40558	33011	40840	32892	41725	34077	43704	33965	40503	32741	39971	31738	38974	35076	43617	31854	40660	33277	42859	33563	29909	39922	29654	40879	30011	41725	30041	40505	29506	40495	29507	44407	29544	40361	29412	41011	29564	41708	31398	41830	29093	40468	29460	44769
11:38:22	25.3	41247	31427	40526	32127	40567	32927	40890	32921	41476	34091	43594	33882	40575	32735	40122	31838	38987	35071	43494	31890	40588	33200	42746	33517	29895	39886	29756	41031	30141	41733	30088	40507	29479	40520	29640	44322	29584	40338	29421	40916	29536	41776	31427	41725	29092	40506	29438	44912
11:39:22	25.3	41388	31466	40645	32166	40702	32997	40938	33052	41688	34101	43805	33982	40619	32904	40234	31812	39109	35176	43709	32016	40768	33400	43035	33711	29833	39974	29776	40871	30049	41779	29973	40541	29374	40476	29525	44166	29436	40196	29352	40774	29467	41488	31336	41542	28938	40350	29412	44757
11:40:22	25.3	41419	31531	40740	32231	40692	33089	41024	33096	41690	34257	43903	34191	40804	32964	40314	32015	39278	35297	43837	32017	40920	33521	43020	33674	30027	40106	29834	41091	30178	41742	30103	40504	29402	40589	29432	44226	29368	40030	29242	40777	29397	41482	31243	41593	29013	40321	29322	44803
11:41:22	25.3	41146	31475	40545	32175	40574	33057	40899	32963	41765	34260	43876	34163	40848	33029	40313	31951	39250	35378	43816	32139	40834	33407	42982	33662	29999	40089	29911	41097	30241	41892	30094	40672	29471	40647	29692	44207	29349	40133	29242	40766	29365	41487	31259	41590	28956	40488	29346	44872
11:42:22	25.3	41147	31397	40457	32097	40563	32914	40810	32980	41617	34191	43896	34132	40827	33055	40321	32083	39246	35336	43725	32134	40873	33461	43058	33670	30088	40069	29881	41148	30294	41987	30187	40693	29583	40671	29679	44431	29448	40335	29353	40995	29481	41662	31368	41820	29046	40519	29452	44945
11:43:22	25.3	41151	31354	40397	32054	40475	32918	40729	32914	41527	34137	43781	34045	40904	32902	40329	32007	39259	35356	43805	32010	40901	33400	43010	33635	30058	40221	30038	41209	30281	42040	30153	40720	29529	40705	29634	44454	29568	40288	29441	40962	29578	41688	31372	41796	29174	40568	29415	45020
11:44:22	25.3	41272	31332	40435	32032	40423	32817	40699	32789	41561	33965	43624	33944	40665	32876	40187	31844	39058	35141	43490	31916	40633	33220	42857	33469	29977	39986	29880	41137	30257	41889	30150	40707	29480	40698	29707	44497	29506	40291	29297	40991	29630	41732	31368	41751	29157	40563	29479	44986
11:45:22	25.3	41220	31260	40537	31960	40373	32814	40689	32806	41388	33995	43654	33864	40721	32858	40156	31836	39076	35186	43448	31916	40578	33170	42847	33462	29918	39990	29745	41127	30203	41901	29975	40566	29520	40568	29633	44508	29537	40346	29454	41054	29488	41756	31478	41764	29138	40633	29408	44934
11:46:22	25.3	41360	31441	40616	32141	40562	32889	40770	32933	41534	34151	43616	33958	40590	32793	40069	31813	39097	35116	43462	31836	40550	33181	42658	33512	29898	39918	29737	41041	30219	41821	30108	40600	29511	40542	29553	44383	29615	40353	29427	41101	29624	41785	31477	41762	29099	40502	29487	44794
11:47:22	25.3	41300	31373	40496	32073	40572	32884	40779	32800	41441	34110	43563	33948	40655	32808	40052	31795	38895	35112	43399	31894	40604	33286	42740	33513	29927	39959	29817	41131	30160	41881	30083	40697	29483	40649	29670	44541	29588	40322	29434	40945	29544	41738	31526	41842	29044	40574	29495	45090
11:48:22	25.3	41183	31373	40475	32073	40552	32900	40763	32937	41378	34081	43580	33878	40680	32788	40068	31835	39037	35188	43501	31948	40578	33127	42712	33541	29953	40008	29830	41058	30215	41878	30087	40647	29525	40680	29707	44455	29506	40305	29425	40940	29567	41687	31456	41760	29108	40589	29423	44935
11:49:22	25.3	41212	31439	40424	32139	40498	32898	40764	32759	41383	33935	43575	33764	40687	32838	40064	31772	38985	35102	43509	31900	40600	33218	42839	33483	29950	39887	29756	40934	30114	41779	30066	40637	29483	40584	29649	44500	29536	40383	29371	41008	29590	41732	31336	41804	29106	40695	29502	45036
11:50:22	25.3	41412	31400	40507	32100	40501	32844	40798	32863	41406	34000	43628	33887	40550	32795	40090	31757	38956	35113	43461	31900	40562	33174	42680	33541	29845	39914	29776	40981	30147	41707	29998	40510	29357	40469	29558	44320	29497	40378	29440	40928	29554	41603	31423	41735	28983	40480	29419	44850
11:51:22	25.3	41391	31433	40481	32133	40596	32944	40898	33043	41583	34154	43728	34003	40659	32751	40041	31827	39077	35130	43446	31961	40663	33240	42831	33492	29955	39830	29640	41021	30044	41743	29943	40496	29498	40488	29487	44294	29480	40310	29346	40941	29493	41686	31424	41611	28984	40422	29373	44922
11:52:22	25.3	41381	31603	40676	32303	40622	32992	40900	33032	41630	34149	43723	34071	40552	32804	40034	31859	38959	35102	43578	31867	40690	33182	42888	33577	29868	39880	29740	41003	30064	41714	29954	40450	29353	40503	29519	44385	29503	40259	29400	40930	29543	41629	31307	41617	29059	40485	29336	44845
11:53:22	25.3	41344	31441	40588	32141	40542	32992	40880	33018	41584	34121	43779	33940	40465	32886	40113	31821	38991	35086	43553	31873	40658	33331	42919	33542	29972	39851	29700	40885	30137	41687	29927	40481	29413	40492	29475	44330	29527	40342	29390	41063	29603	41753	31399	41736	29046	40390	29428	44856
11:54:22	25.3	41374	31351	40580	32051	40637	32964	40722	32913	41413	34097	43651	33921	40564	32804	40040	31752	38966	35165	43412	31943	40648	33252	42736	33453	29879	39838	29746	41035	30101	41895	30075	40527	29477	40591	29610	44427	29502	40321	29413	40923	29574	41753	31503	41765	29130	40586	29481	44924
11:55:22	25.3	41201	31331	40440	32031	40613	32897	40705	32774	41350	33934	43565	33883	40625	32823	40083	31781	39001	35068	43464	31930	40596	33179	42742	33443	29937	39941	29772	41100	30096	41935	30084	40543	29497	40575	29632	44462	29574	40387	29333	41017	29570	41743	31467	41749	29159	40619	29413	44988
11:56:22	25.3	41304	31480	40557	32180	40592	32914	40831	32900	41534	34062	43670	33966	40560	32750	40043	31786	38928	35080	43459	31879	40636	33185	42807	33424	29846	39790	29639	40913	29967	41670	29954	40357	29367	40482	29490	44310	29525	40346	29404	40967	29549	41702	31367	41687	28971	40365	29397	44883
11:57:22	25.3	41374	31478	40556	32178	40685	33002	41018	32982	41647	34071	43802	34004	40559	32803	39985	31797	39029	35079	43525	31900	40677	33234	42879	33563	29901	39828	29653	40971	30037	41679	29970	40425	29364	40420	29581	44269	29411	40277	29404	40897	29483	41588	31369	41511	28976	40306	29350	44742
11:58:22	25.3	41428	31491	40685	32191	40649	33073	40907	32975	41575	34165	43768	34065	40542	32746	40018	31758	39035	35060	43598	31958	40681	33253	42928	33706	29833	39761	29622	40890	30015	41685	29916	40366	29277	40446	29544	44236	29523	40361	29384	40912	29535	41664	31401	41731	28998	40366	29420	44890
11:59:22	25.3	41352	31440	40633	32140	40727	33079	40948	33017	41578	34153	43794	34101	40603	32731	40093	31781	38966	35081	43588	31936	40772	33281	42967	33572	29929	39893	29664	40874	30058	41625	29949	40441	29378	40482	29567	44317	29612	40315	29353	40990	29528	41837	31398	41582	29002	40417	29342	44717
12:00:22	25.3	41423	31445	40638	32145	40767	33016	40918	32941	41643	34154	43804	34059	40512	32763	39999	31870	38993	35095	43539	31902	40729	33235	42937	33642	29856	39796	29685	40919	30026	41754	29933	40415	29385	40593	29558	44322	29530	40346	29345	40945	29554	41670	31403	41721	28973	40441	29308	44877
12:01:22	25.3	41490	31483	40671	32183	40603	32901	40924	32961	41625	34188	43732	34003	40516	32717	39973	31848	39040	35090	43576	31940	40703	33306	42873	33523	29809	39837	29705	40937	30063	41701	30002	40518	29427	40511	29583	44302	29535	40370	29466	41004	29571	41694	31392	41737	29112	40524	29422	44893
12:02:22	25.3	41415	31504	40646	32204	40641	32995	40864	32988	41556	34105	43717	33990	40658	32822	40078	31838	39024	35119	43531	31871	40577	33267	42813	33521	29929	39882	29653	41013	30085	41817	30023	40414	29460	40562	29588	44394	29533	40308	29474	40954	29535	41748	31477	41743	29005	40620	29445	44889
12:03:22	25.3	41359	31449	40622	32149	40563	32955	40907	32853	41594	34119	43769	33937	40525	32805	40084	31823	38907	35046	43516	31882	40537	33293	42757	33469	29901	39814	29655	40991	30170	41697	29952	40527	29401	40580	29599	44420	29553	40412	29361	40972	29501	41758	31467	41610	29059	40504	29455	45038
12:04:22	25.3	41270	31455	40618	32155	40618	32979	40791	32908	41477	34066	43780	33988	40483	32710	40029	31783	38906	35174	43549	31862	40609	33222	42677	33538	29838	39805	29652	40872	30102	41665	30021	40429	29441	40472	29543	44379	29514	40509	29351	40978	29618	41694	31340	41703	29059	40541	29432	44927
12:05:22	25.3	41324	31479	40604	32179	40657	32931	40861	32927	41507	34079	43717	34020	40553	32790	40021	31775	38973	35051	43446	31869	40702	33224	42697	33495	29832	39852	29703	40995	30049	41668	29977	40396	29439	40639	29596	44346	29550	40337	29339	41041	29490	41763	31442	41692	29110	40492	29420	44959
12:06:22	25.3	41350	31504	40738	32204	40684	32973	40942	33008	41648	34127	43738	33986	40624	32824	40104	31795	39010	35112	43668	31843	40756	33280	42848	33642	29908	39838	29616	40918	30031	41742	29907	40521	29285	40390	29522	44289	29444	40411	29278	40929	29491	41675	31332	41648	28972	40393	29335	44819
12:07:22	25.3	41478	31601	40690	32301	40780	33092	41027	33036	41654	34192	43751	34097	40510	32797	40013	31799	39029	35135	43599	31982	40779	33243	43014	33677	29907	39757	29744	41035	29999	41711	29896	40430	29360	40446	29490	44222	29418	40237	29285	40830	29519	41481	31275	41601	28921	40409	29314	44746
12:08:22	25.3	41431	31505	40677	32205	40680	33066	41032	33004	41710	34170	43733	34045	40652	32830	40178	31838	38999	35186	43597	32060	40825	33295	42824	33650	29865	39819	29719	40974	30034	41762	29931	40357	29302	40456	29437	44206	29484	40209	29415	40826	29484	41630	31306	41497	28925	40322	29282	44860
12:09:22	25.3	41486	31480	40670	32180	40646	33057	40856	32959	41620	34291	43846	34074	40620	32789	39957	31853	39176	35215	43575	32030	40800	33376	42985	33608	29921	39836	29708	40893	30081	41712	29912	40353	29272	40496	29513	44251	29434	40262	29262	40930	29558	41546	31297	41594	28884	40431	29295	44769
12:10:22	25.3	41450	31495	40697	32195	40640	33032	40907	33017	41695	34137	43782	34013	40563	32733	40189	31819	39042	35133	43589	31865	40670	33235	42820	33609	29886	39839	29680	40883	30091	41686	29984	40404	29383	40382	29472	44206	29486	40237	29335	40858	29502	41612	31296	41624	28943	40384	29289	44750
12:11:22	25.3	41407	31487	40650	32187	40753	33036	40963	32965	41579	34165	43806	34039	40530	32834	40107	31817	39112	35139	43680	32017	40769	33283	42932	33642	29932	39808	29706	40871	30039	41777	30006	40338	29286	40406	29510	44248	29520	40198	29285	40936	29492	41531	31248	41670	28994	40275	29275	44744
12:12:22	25.3	41452	31515	40759	32215	40779	32992	40981	33062	41760	34211	43864	34134	40673	32764	40198	31892	39219	35159	43661	32010	40907	33398	42948	33640	29920	39954	29720	40971	30030	41723	29958	40389	29392	40422	29532	44214	29514	40275	29337	40847	29477	41590	31265	41689	29011	40411	29334	44869
12:13:22	25.3	41375	31577	40647	32277	40734	32954	40923	33048	41658	34150	43800	34109	40616	32899	40068	31843	39073	35097	43699	31914	40764	33283	42947	33669	29861	39909	29711	40911	30085	41645	29970	40386	29407	40467	29518	44216	29525	40272	29416	40892	29450	41614	31353	41661	28993	40378	29253	44879
12:14:22	25.3	41423	31613	40707	32313	40651	33036	40879	32916	41626	34189	43880	34078	40574	32851	40036	31744	39023	35124	43464	31835	40700	33251	42963	33564	29907	39837	29711	40973	30001	41698	30011	40386	29367	40543	29440	44201	29514	40226	29310	40861	29512	41556	31328	41613	29013	40340	29295	44914
12:15:22	25.3	41445	31589	40681	32289	40700	33055	41001	33008	41723	34214	43834	34115	40616	32848	40098	31851	39016	35127	43652	31998	40753	33392	43013	33638	29935	39795	29696	40918	30063	41717	29900	40401	29357	40475	29531	44280	29636	40268	29447	40985	29503	41607	31355	41663	29013	40383	29379	44829
12:16:22	25.3	41421	31593	40654	32293	40766	33068	41068	33056	41710	34139	43840	34091	40505	32848	40105	31811	39068	35241	43589	31999	40767	33450	42805	33629	29907	39923	29736	41021	30076	41732	29973	40373	29315	40443	29547	44403	29507	40243	29196	40862	29476	41518	31367	41620	28999	40393	29364	44768
12:17:22	25.3	41449	31619	40753	32319	40746	33007	41051	33029	41617	34091	43744	34097	40566	32795	40125	31840	39121	35169	43613	32051	40794	33268	42883	33594	29893	39882	29616	40986	30049	41727	29943	40399	29381	40446	29520	44296	29513	40309	29336	40912	29476	41749	31453	41676	29080	40541	29272	44728
12:18:22	25.3	41392	31582	40707	32282	40682	33048	40896	32968	41712	34192	43875	34080	40622	32901	40111	31859	39027	35154	43528	31957	40656	33315	42962	33656	29847	39869	29759	40886	30066	41662	29921	40389	29381	40594	29530	44339	29515	40300	29328	40971	29507	41609	31297	41606	28957	40409	29346	44834
12:19:22	25.3	41432	31513	40705	32213	40700	33040	40970	33000	41616	34129	43832	34183	40561	32798	40099	31806	39049	35066	43618	31881	40771	33314	42949	33615	29928	39880	29705	40953	30063	41713	29984	40496	29364	40502	29595	44365	29616	40322	29367	40990	29525	41658	31311	41837	29016	40504	29425	44844
12:20:22	25.3	41482	31566	40679	32266	40692	33034	40987	33006	41737	34242	43815	34127	40597	32891	39994	31877	39011	35112	43716	31850	40802	33256	42835	33660	29941	39926	29684	40887	30092	41749	29930	40444	29402	40461	29505	44255	29582	40366	29325	40850	29436	41572	31293	41619	29038	40363	29290	44708
12:21:22	25.3	41525	31522	40736	32222	40727	33003	41091	33119	41771	34168	43944	34149	40605	32820	40086	31868	39037	35120	43686	31937	40799	33392	43010	33731	29979	39851	29719	40900	30089	41770	29955	40470	29395	40433	29508	44339	29515	40329	29251	40891	29394	41611	31378	41620	29078	40390	29363	44844
12:22:22	25.3	41547	31602	40765	32302	40752	33104	40980	33035	41700	34204	43887	34083	40521	32790	40193	31837	39154	35246	43692	32084	40830	33338	43051	33631	29922	39888	29741	41013	30079	41710	29989	40494	29417	40522	29541	44384	29587	40337	29477	40877	29494	41825	31288	41725	28984	40493	29342	44815
12:23:22	25.3	41540	31534	40722	32234	40741	33033	40962	32946	41619	34174	43829	34071	40663	32806	40154	31750	38993	35112	43612	32048	40887	33322	42904	33677	29941	39851	29771	40949	30108	41779	29922	40540	29408	40471	29536	44404	29589	40436	29417	40940	29615	41760	31414	41832	29058	40498	29496	44962
12:24:22	25.3	41461	31411	40682	32111	40613	33008	40928	32849	41541	34065	43695	33859	40671	32820	40037	31823	39063	35163	43610	31861	40691	33192	42766	33545	29921	40003	29773	41129	30154	41880	30041	40625	29424	40719	29618	44535	29650	40429	29531	41047	29548	41766	31459	41741	29219	40569	29520	45009
12:25:22	25.3	41463	31461	40520	32161	40575	32911	40767	32931	41515	34016	43736	33979	40704	32844	40127	31840	39084	35180	43568	31853	40631	33261	42882	33598	29964	39956	29850	41145	30249	41983	30103	40644	29566	40637	29713	44430	29613	40436	29434	41076	29560	41749	31538	41842	29099	40621	29525	45088
12:26:22	25.3	41326	31506	40682	32206	40561	32859	40791	32876	41452	34069	43706	33939	40887	32860	40191	31845	39171	35285	43530	31941	40623	33299	42875	33561	30035	40112	29812	41173	30286	42046	30246	40704	29504	40722	29736	44563	29593	40403	29496	41075	29659	41767	31581	41864	29163	40648	29550	45047
12:27:22	25.3	41346	31431	40591	32131	40534	32983	40834	32849	41584	34036	43710	33977	40742	32915	40116	31787	39050	35073	43555	31868	40692	33200	42780	33520	30015	39982	29775	41137	30151	41937	30062	40717	29581	40716	29781	44606	29609	40389	29421	41127	29642	41854	31551	41869	29114	40608	29464	45093
12:28:22	25.3	41411	31476	40564	32176	40524	32932	40849	32977	41485	34015	43851	33993	40688	32890	40103	31902	38986	35165	43588	31976	40622	33207	42887	33603	30012	40069	29829	41192	30281	42014	30126	40749	29546	40760	29698	44560	29623	40455	29421	41074	29529	41804	31560	41903	29202	40713	29555	45084
12:29:22	25.3	41326	31400	40669	32100	40552	32911	40809	32894	41528	34139	43671	33964	40633	32807	40182	31855	39130	35229	43582	31916	40667	33263	42929	33557	29988	39977	29823	41187	30236	41982	30107	40633	29547	40703	29687	44567	29650	40405	29425	41088	29645	41734	31494	41819	29112	40632	29558	45200
12:30:22	25.3	41440	31415	40663	32115	40579	32943	40936	32951	41720	34118	43727	33991	40666	32942	40198	31814	39018	35039	43660	32002	40611	33179	42787	33603	30086	39973	29766	41023	30200	41993	30152	40644	29601	40693	29750	44659	29610	40369	29412	41116	29599	41868	31615	41924	29130	40731	29561	45168
12:31:22	25.3	41349	31363	40596	32063	40522	32972	40865	32840	41533	34037	43681	34064	40823	32961	40252	31867	39118	35236	43557	31954	40774	33354	42889	33620	30043	40019	29835	41141	30266	42135	30224	40707	29600	40745	29738	44535	29599	40363	29399	41112	29638	41752	31554	41891	29118	40648	29532	45163
12:32:22	25.3	41214	31361	40583	32061	40558	32916	40819	32914	41598	34127	43709	34038	40931	32952	40461	31908	39233	35191	43704	31981	40807	33284	42915	33586	30178	40161	30028	41329	30363	42029	30214	40729	29506	40698	29775	44565	29504	40344	29404	40929	29593	41648	31454	41822	29162	40623	29601	45154
12:33:22	25.3	41289	31336	40478	32036	40569	32873	40823	32850	41459	34084	43677	34063	40821	32973	40344	31923	39217	35209	43707	31993	40842	33399	43032	33657	30200	40161	29908	41330	30241	41998	30114	40805	29602	40749	29746	44615	29555	40396	29392	41082	29551	41815	31563	41861	29121	40725	29510	45111
12:34:22	25.3	41223	31378	40525	32078	40545	32930	40735	32892	41445	34080	43675	34069	40789	32978	40311	31914	39216	35194	43748	31971	40737	33335	42836	33656	30159	40171	29838	41236	30254	42091	30205	40772	29628	40710	29702	44615	29560	40333	29372	40957	29540	41836	31439	41761	29137	40630	29515	45123
12:35:22	25.3	41216	31413	40493	32113	40577	32854	40840	32989	41536	34077	43680	34042	40878	33045	40513	32062	39200	35349	43709	31992	40817	33396	42901	33639	30096	40185	29917	41191	30319	41940	30196	40736	29521	40855	29772	44572	29493	40418	29318	40893	29519	41722	31514	41824	29095	40590	29518	45227
12:36:22	25.3	41210	31394	40427	32094	40473	32900	40722	32858	41462	34064	43701	34025	40851	32972	40313	31865	39244	35136	43621	31880	40684	33266	42771	33577	30090	40123	29911	41156	30213	41881	30135	40592	29538	40790	29693	44577	29497	40247	29396	41016	29716	41738	31412	41818	29143	40627	29581	45111
12:37:22	25.3	41231	31370	40389	32070	40456	32886	40802	33019	41366	34054	43624	33942	40857	32952	40195	31980	39158	35234	43638	31974	40725	33378	42778	33574	30005	40028	29820	41245	30258	42009	30191	40553	29578	40657	29634	44446	29355	40119	29293	40839	29571	41678	31348	41666	29133	40555	29417	45062
12:38:22	25.3	41052	31232	40361	31932	40319	32867	40675	32757	41341	34084	43700	33928	40842	32935	40275	31805	39128	35085	43516	31938	40602	33298	42785	33540	29917	40017	29845	41126	30169	41844	30087	40512	29461	40655	29616	44388	29351	40139	29306	40810	29430	41574	31321	41588	29041	40509	29394	44952
12:39:22	25.3	41041	31156	40271	31856	40453	32742	40705	32781	41381	33976	43542	33860	40807	32873	40250	31990	39041	35222	43681	31981	40767	33184	42793	33503	29964	40043	29818	41051	30109	41876	30003	40523	29387	40549	29476	44475	29362	40050	29146	40784	29412	41537	31269	41660	28943	40471	29305	44943
12:40:22	25.3	41007	31220	40435	31920	40472	32769	40920	32897	41480	34013	43585	33958	40688	32959	40129	31834	39092	35163	43571	31940	40717	33237	42831	33544	30047	40013	29739	41032	30167	41981	30037	40482	29336	40482	29500	44342	29328	40154	29325	40692	29484	41469	31250	41544	29012	40424	29453	44927
12:41:22	25.3	40996	31292	40296	31992	40433	32766	40652	32761	41350	34002	43568	33948	40665	32765	40298	31789	38992	35218	43593	31957	40642	33253	42742	33477	29944	39939	29855	41121	30077	41817	30080	40548	29353	40430	29504	44424	29351	39920	29118	40648	29332	41440	31216	41604	29043	40341	29318	44869
12:42:22	25.3	40971	31140	40358	31840	40340	32751	40595	32773	41335	34040	43575	33944	40699	32824	40134	31892	39125	35228	43626	31876	40623	33176	42862	33502	30011	39977	29796	41046	30027	41775	29984	40446	29348	40490	29545	44283	29307	39907	29220	40694	29445	41350	31234	41596	28891	40355	29251	44802
12:43:22	25.3	41071	31252	40367	31952	40417	32775	40676	32743	41523	33972	43659	34052	40777	32874	40096	31844	39085	35147	43574	31867	40622	33276	42953	33588	29901	39886	29660	41040	30101	41801	29989	40329	29428	40405	29405	44321	29263	39904	29111	40607	29285	41359	31158	41319	28863	40286	29293	44749
12:44:22	25.3	41076	31261	40413	31961	40338	32774	40796	32872	41535	34008	43566	33955	40655	32807	40033	31966	38995	35156	43573	31864	40593	33246	42863	33493	29949	39826	29792	40972	30053	41765	29984	40414	29332	40491	29520	44265	29216	39971	29073	40584	29226	41284	31103	41381	28778	40466	29303	44768
12:45:22	25.3	41029	31238	40372	31938	40361	32780	40778	32780	41469	34069	43699	33982	40687	32924	40171	31802	39231	35151	43577	31911	40636	33293	42819	33519	29991	39909	29720	40879	30063	41739	29963	40412	29333	40398	29394	44183	29268	39877	29032	40576	29219	41298	31198	41389	28776	40197	29134	44678
12:46:22	25.3	41123	31318	40430	32018	40430	32827	40714	32844	41401	34115	43788	34027	40716	32758	40226	31904	39132	35211	43493	31995	40634	33247	42937	33576	29948	39898	29789	40955	30046	41644	29999	40441	29328	40446	29372	44087	29261	39897	29080	40634	29162	41332	31092	41302	28762	40166	29256	44614
12:47:22	25.3	41188	31299	40477	31999	40504	32863	40934	32831	41579	34066	43716	33956	40651	32707	40126	31786	39062	35100	43554	31845	40708	33286	42833	33495	29871	39822	29653	40841	29963	41545	29879	40281	29174	40450	29380	44077	29297	39986	29072	40545	29218	41273	31150	41267	28789	40165	29143	44592
12:48:22	25.3	41194	31210	40362	31910	40458	32869	40760	32827	41558	34138	43637	34048	40662	32899	40040	31753	39145	35157	43563	31824	40615	33230	42793	33457	29936	39799	29680	40832	30032	41591	29883	40253	29264	40429	29305	43992	29214	40028	29023	40510	29236	41250	31098	41299	28750	40199	29093	44598
12:49:22	25.3	41082	31320	40448	32020	40501	32800	40698	32912	41622	34017	43617	33974	40594	32789	40058	31845	39080	35176	43510	31898	40643	33305	42813	33543	29833	39827	29615	41011	30103	41693	29914	40252	29249	40278	29353	44075	29259	40002	29003	40582	29131	41308	31079	41348	28783	40251	29140	44609
12:50:22	25.3	41130	31227	40365	31927	40468	32752	40738	32752	41470	34044	43684	34002	40662	32813	40161	31757	39072	35138	43604	31962	40668	33232	42797	33539	29966	40020	29703	40863	30026	41635	29967	40374	29308	40341	29473	44182	29266	39901	29060	40556	29197	41259	31137	41451	28759	40247	29165	44681
12:51:22	25.3	41172	31278	40382	31978	40452	32884	40847	32889	41531	34117	43712	33986	40632	32743	40123	31801	39062	35098	43733	31750	40663	33173	42862	33545	29951	39787	29681	40895	30018	41642	29950	40320	29248	40396	29412	44185	29221	39927	29176	40564	29325	41321	31112	41388	28767	40154	29189	44625
12:52:22	25.3	41014	31247	40420	31947	40456	32814	40667	32855	41407	34041	43635	33981	40638	32835	40200	31924	39104	35182	43809	31954	40661	33253	42887	33547	29918	39993	29788	41028	30128	41684	29906	40358	29424	40419	29547	44468	29334	39912	29063	40552	29310	41330	31192	41485	28897	40353	29178	44804
12:53:22	25.3	41142	31328	40221	32028	40389	32847	40791	32817	41504	33958	43638	34096	40713	32896	40088	31851	38962	35058	43602	31995	40608	33201	42795	33547	29959	39983	29740	40942	30067	41890	29928	40491	29513	40451	29522	44225	29316	39916	29186	40625	29232	41361	31205	41588	28914	40374	29389	44775
12:54:22	25.3	41148	31381	40364	32081	40458	32789	40715	32888	41476	34026	43708	33986	40702	32837	40237	31810	39181	35231	43619	31930	40835	33348	42850	33642	30031	39978	29732	41022	30071	41789	29913	40489	29395	40369	29512	44201	29303	40090	29166	40627	29204	41359	31148	41377	28943	40343	29275	44712
12:55:22	25.3	41199	31300	40518	32000	40528	32837	40844	32861	41515	34069	43811	34059	40748	32919	40255	31933	39113	35229	43518	31897	40738	33186	42843	33587	30059	40062	29800	41064	30090	41708	29964	40453	29371	40470	29462	44152	29327	40075	29016	40559	29255	41354	31094	41422	28822	40235	29323	44726
12:56:22	25.3	41060	31323	40387	32023	40370	32872	40700	32836	41459	34005	43571	33882	40697	32924	40267	31863	39071	35159	43604	31957	40731	33119	42801	33459	30024	40091	29856	41098	30237	41901	30080	40658	29510	40652	29626	44435	29423	40169	29161	40742	29448	41570	31242	41606	29004	40510	29386	44982
12:57:22	25.3	41120	31193	40392	31893	40342	32835	40716	32905	41279	33971	43640	33858	40566	32752	40003	31788	38945	34982	43365	31818	40574	33085	42776	33487	29818	39830	29640	40997	30102	41685	29950	40444	29495	40485	29576	44410	29517	40281	29357	40901	29435	41633	31365	41641	29030	40572	29430	44993
12:58:22	25.3	41237	31383	40446	32083	40540	32889	40848	32783	41422	34068	43682	33882	40422	32646	39957	31727	38915	35026	43411	31773	40479	33246	42763	33519	29811	39795	29630	40782	29866	41559	29876	40354	29280	40298	29449	44280	29464	40220	29327	40883	29447	41529	31311	41581	28985	40408	29272	44837
12:59:22	25.3	41241	31370	40555	32070	40482	32811	40713	32791	41382	33967	43454	33895	40514	32734	39905	31712	38842	35025	43283	31774	40471	33154	42569	33460	29809	39732	29563	40875	30006	41653	29925	40464	29340	40490	29528	44376	29507	40324	29317	40790	29449	41688	31409	41575	29009	40452	29319	44917
13:00:22	25.3	41305	31468	40550	32168	40512	32854	40761	32783	41325	34020	43497	33880	40451	32638	39863	31697	38955	34949	43355	31764	40538	33147	42648	33499	29813	39820	29610	40874	29994	41687	29959	40419	29424	40494	29554	44377	29532	40338	29285	40863	29461	41608	31287	41701	29081	40521	29363	44993
13:01:22	25.3	41336	31389	40481	32089	40539	32921	40837	32775	41415	33977	43606	33916	40526	32759	40080	31639	39003	35046	43422	31706	40561	33055	42649	33411	29826	39725	29625	40832	29961	41663	29889	40485	29438	40500	29550	44406	29455	40243	29312	40959	29473	41589	31261	41649	29104	40358	29364	44994
13:02:22	25.3	41334	31442	40632	32142	40619	32898	40924	32854	41424	33999	43532	33937	40510	32634	39920	31718	38874	35028	43340	31780	40498	33181	42688	33571	29893	39778	29605	40871	30038	41703	29923	40333	29270	40485	29543	44279	29495	40249	29318	40867	29456	41602	31364	41659	28939	40368	29394	44882
13:03:22	25.3	41368	31453	40522	32153	40610	32942	40856	32901	41453	34102	43712	33946	40515	32639	39980	31678	39068	35064	43408	31825	40519	33172	42941	33584	29774	39853	29574	40851	29920	41720	29949	40456	29298	40331	29460	44346	29505	40200	29281	40804	29439	41564	31256	41518	29046	40368	29299	44877
13:04:22	25.3	41320	31435	40572	32135	40613	32931	41009	32907	41565	34094	43740	33987	40477	32717	39969	31732	38916	35043	43386	31817	40544	33191	42810	33660	29822	39722	29541	40854	30011	41672	29921	40360	29342	40372	29470	44295	29617	40218	29329	40982	29487	41688	31445	41557	29017	40410	29323	44839
13:05:22	25.3	41306	31361	40433	32061	40457	32870	40739	32707	41439	33888	43498	33925	40559	32717	40005	31744	38918	34995	43379	31750	40522	33131	42679	33389	29874	39811	29713	40975	30110	41802	30046	40502	29367	40518	29520	44393	29549	40174	29304	40976	29506	41635	31338	41689	29153	40659	29388	44959
13:06:22	25.3	41205	31229	40446	31929	40481	32875	40781	32749	41450	33920	43411	33891	40695	32788	40097	31769	38964	34974	43435	31746	40466	33036	42607	33425	29865	39875	29643	40975	29990	41740	29970	40419	29370	40433	29587	44457	29530	40302	29332	40906	29520	41695	31370	41664	28967	40462	29378	44941
13:07:22	25.3	41231	31336	40511	32036	40434	32846	40757	32860	41456	33867	43560	33890	40458	32723	40067	31709	38979	34967	43389	31730	40606	33041	42658	33374	29855	39903	29681	40968	30045	41721	30007	40471	29434	40482	29486	44392	29501	40374	29326	40867	29438	41660	31324	41713	29112	40484	29382	44925
13:08:22	25.3	41339	31315	40536	32015	40461	32824	40824	32791	41385	34011	43567	33811	40550	32681	39956	31735	38848	34947	43354	31819	40396	33171	42639	33385	29878	39916	29577	40847	30074	41769	30001	40557	29359	40461	29472	44264	29559	40234	29327	40989	29489	41639	31339	41675	29027	40514	29376	44906
13:09:22	25.3	41346	31368	40540	32068	40616	33027	40851	32960	41559	34120	43891	33982	40479	32596	39992	31653	38955	35019	43556	31823	40566	33281	42828	33491	29756	39737	29639	40810	29935	41536	29861	40387	29336	40398	29384	44250	29441	40113	29263	40737	29417	41495	31306	41452	28854	40298	29256	44805
13:10:22	25.3	41330	31530	40664	32230	40708	33022	40987	32995	41627	34201	43815	33960	40678	32813	40098	31838	39050	35128	43458	31913	40726	33316	42859	33682	29788	39782	29578	40872	29904	41603	29863	40362	29364	40346	29422	44281	29455	40021	29180	40738	29357	41492	31191	41464	28976	40341	29250	44785
13:11:22	25.3	41400	31481	40556	32181	40633	32895	40943	33002	41638	34176	43842	34021	40535	32813	40045	31830	39053	35098	43601	31890	40697	33190	42786	33633	29940	39795	29643	40823	29965	41543	29871	40277	29285	40238	29460	44097	29369	40062	29139	40770	29341	41425	31166	41426	28895	40283	29187	44686
13:12:22	25.3	41303	31406	40500	32106	40572	32971	41009	33053	41694	34087	43861	34004	40662	32814	40126	31843	39100	35213	43805	31876	40797	33248	42933	33642	29995	39924	29743	41027	30032	41762	29940	40363	29290	40363	29349	44212	29387	40034	29182	40636	29318	41342	31167	41423	28901	40273	29192	44732
13:13:22	25.3	41311	31403	40570	32103	40628	32987	41065	32993	41697	34260	43811	34062	40792	32845	40251	31905	39169	35216	43677	31977	40802	33293	42888	33610	29908	40029	29718	41050	30118	41769	30044	40394	29444	40365	29440	44227	29386	39974	29128	40589	29211	41337	31172	41404	28866	40306	29243	44684
13:14:22	25.3	41170	31312	40502	32012	40624	32912	40917	32962	41669	34259	43807	33986	40719	32924	40296	31958	39110	35292	43741	32046	40785	33357	43051	33622	30049	39907	29827	41056	30094	41847	29987	40532	29382	40421	29462	44345	29223	39970	29103	40605	29319	41382	31112	41483	28903	40301	29273	44857
13:15:22	25.3	41119	31341	40434	32041	40478	32835	40799	32834	41528	34020	43779	34006	40852	32923	40219	31879	39132	35252	43688	31983	40672	33237	42889	33593	30104	39935	29840	41160	30195	41951	30084	40564	29454	40593	29513	44287	29330	39916	29155	40737	29403	41533	31262	41541	29012	40448	29438	44937
13:16:22	25.3	41210	31334	40440	32034	40530	32895	40912	32849	41555	34057	43798	34104	40731	32919	40159	31895	39098	35235	43688	31975	40714	33351	42882	33648	30088	39997	29768	41098	30179	41798	30050	40547	29423	40577	29477	44323	29340	40023	29181	40640	29319	41463	31175	41554	28907	40420	29256	44926
13:17:22	25.3	41176	31338	40420	32038	40524	32878	40918	32873	41530	34083	43706	34059	40734	32936	40236	31941	39134	35216	43663	31932	40749	33264	42871	33622	30055	39953	29858	41112	30236	41944	30042	40605	29416	40500	29496	44457	29358	40071	29190	40692	29341	41427	31255	41599	28974	40512	29488	44817
13:18:22	25.3	41143	31224	40294	31924	40443	32761	40735	32800	41477	34011	43596	34025	40759	32877	40220	31910	39242	35160	43701	31855	40767	33242	42862	33530	29974	40039	29856	41089	30147	41906	30046	40667	29498	40558	29599	44422	29399	40176	29171	40686	29342	41595	31278	41617	29012	40522	29353	45000
13:19:22	25.3	41068	31239	40328	31939	40395	32699	40713	32773	41358	34015	43629	33927	40821	32892	40271	31807	39207	35184	43595	31887	40615	33239	42793	33542	29974	40054	29743	41152	30201	41897	30055	40530	29437	40542	29571	44444	29454	40091	29251	40850	29434	41488	31264	41617	29027	40467	29331	44993
13:20:22	25.3	41054	31270	40337	31970	40338	32873	40667	32688	41411	33918	43600	33954	40727	32814	40155	31879	39232	35135	43552	31988	40739	33108	42761	33516	29974	39990	29806	41082	30137	41957	30060	40633	29434	40572	29614	44408	29462	40260	29257	40866	29463	41577	31359	41692	29037	40510	29376	44997
13:21:22	25.3	40998	31239	40287	31939	40436	32902	40697	32836	41344	33915	43474	33927	40685	32852	40137	31848	39195	35207	43510	31786	40589	33169	42735	33492	30010	39919	29805	41140	30197	41955	30055	40541	29455	40643	29506	44505	29428	40168	29322	40842	29460	41567	31357	41622	29048	40499	29420	44984
13:22:22	25.3	41110	31243	40405	31943	40407	32761	40716	32741	41428	33940	43526	33881	40731	32821	40075	31751	38956	35073	43440	31793	40520	33199	42613	33440	29979	39868	29789	41018	30127	41843	30036	40588	29405	40575	29544	44522	29470	40137	29229	40900	29477	41526	31348	41690	29063	40530	29446	44961
13:23:22	25.3	41126	31238	40356	31938	40344	32766	40676	32753	41337	33975	43560	33864	40670	32838	40068	31793	38997	35170	43447	31818	40681	33108	42686	33374	29937	39939	29773	41019	30138	41847	30040	40589	29377	40538	29644	44588	29458	40147	29187	40730	29426	41654	31298	41614	29020	40583	29423	45014
13:24:22	25.3	40981	31267	40325	31967	40330	32816	40703	32750	41439	33937	43455	33838	40683	32814	40135	31749	39042	35005	43527	31851	40572	33076	42616	33405	29976	39872	29800	40999	30207	41873	30050	40465	29439	40648	29572	44475	29449	40069	29299	40829	29443	41536	31291	41624	29007	40517	29428	45006
13:25:22	25.3	41078	31260	40282	31960	40450	32763	40668	32795	41362	33892	43495	33839	40717	32848	40042	31790	38940	35076	43483	31876	40576	33164	42668	33405	29936	39910	29809	41064	30088	41925	29945	40592	29389	40521	29539	44533	29394	40201	29269	40802	29453	41658	31395	41667	29013	40411	29395	44969
13:26:22	25.3	41153	31170	40351	31870	40418	32832	40734	32748	41413	33939	43485	33937	40631	32830	40067	31750	39023	35041	43539	31801	40594	33108	42667	33462	30010	39920	29748	40954	30153	41810	30016	40574	29404	40614	29552	44388	29522	40207	29208	40867	29403	41517	31290	41632	29042	40405	29410	45004
13:27:22	25.3	41098	31168	40425	31868	40324	32793	40673	32759	41325	33933	43590	33873	40674	32810	40085	31858	39005	35091	43455	31780	40537	33154	42635	33440	29978	40096	29781	41051	30129	41780	30040	40600	29423	40603	29572	44424	29433	40199	29227	40767	29481	41551	31284	41629	28995	40474	29470	44950
13:28:22	25.3	41114	31229	40365	31929	40329	32762	40749	32800	41340	33958	43563	33826	40665	32854	40142	31843	39120	35031	43492	31871	40623	33199	42740	33517	29955	39891	29830	40965	30139	41826	30007	40514	29403	40587	29618	44456	29372	40055	29202	40733	29408	41472	31290	41547	28974	40352	29420	44986
13:29:22	25.3	41216	31229	40462	31929	40465	32848	40898	32879	41457	34073	43696	34007	40772	32888	40265	31799	39168	35176	43657	31929	40745	33355	43027	33596	29968	39932	29726	41081	30172	41760	30073	40496	29334	40442	29526	44449	29333	40015	29186	40560	29354	41422	31232	41585	29037	40328	29307	44921
13:30:22	25.3	41105	31349	40466	32049	40522	32935	40828	32949	41530	34163	43809	34119	40874	32898	40214	31834	39151	35244	43624	32024	40783	33303	43053	33573	30006	39930	29866	41025	30185	41741	29982	40413	29343	40417	29465	44356	29305	40030	29106	40638	29357	41393	31218	41464	28918	40308	29299	44901
13:31:22	25.3	41189	31386	40526	32086	40543	32951	41014	32866	41758	34112	43739	34159	40628	32884	40178	31829	39049	35196	43642	31956	40813	33310	42894	33629	29972	39922	29747	40956	29977	41691	29900	40416	29184	40280	29428	44243	29329	40109	29058	40674	29291	41384	31057	41417	28851	40260	29183	44657
13:32:22	25.3	41342	31512	40569	32212	40619	32974	40965	32915	41545	34170	43767	34093	40585	32754	39995	31725	38997	35170	43591	31866	40658	33231	42837	33597	29852	39711	29650	40754	29976	41564	29808	40364	29212	40430	29456	44085	29385	40065	29188	40729	29326	41288	31133	41469	28858	40188	29222	44734
13:33:22	25.3	41319	31496	40543	32196	40619	32953	40966	32960	41634	34180	43714	34020	40593	32757	40140	31842	39076	35160	43474	31942	40619	33195	42821	33563	29956	39807	29617	40838	29990	41590	29847	40331	29199	40258	29349	44164	29445	40019	29155	40611	29344	41394	31064	41418	28843	40213	29230	44708
13:34:22	25.3	41268	31399	40509	32099	40740	32977	40998	32979	41664	34128	43847	34106	40779	32763	40178	31865	39056	35160	43661	31859	40658	33281	42957	33641	29911	39935	29657	40910	30014	41704	29833	40348	29261	40310	29426	44169	29261	40006	29083	40658	29276	41414	31145	41447	28800	40251	29158	44701
13:35:22	25.3	41234	31445	40542	32145	40562	32956	40893	33009	41592	34120	43686	34087	40715	32903	40140	31902	39043	35149	43670	31881	40771	33328	42901	33680	30022	40007	29814	41024	30130	41745	30039	40452	29324	40470	29575	44280	29353	40028	29138	40611	29310	41357	31215	41425	28936	40373	29272	44817
13:36:22	25.3	41113	31281	40397	31981	40387	32808	40835	32860	41447	33973	43673	33992	40652	32826	40154	31862	39120	35276	43724	31911	40725	33286	42713	33490	29912	40026	29817	41055	30156	41830	30008	40479	29444	40516	29518	44447	29345	40249	29225	40800	29406	41516	31388	41466	28962	40491	29388	45042
13:37:22	25.3	41072	31242	40264	31942	40326	32764	40639	32718	41379	33968	43473	33813	40681	32705	39992	31679	39013	35028	43511	31705	40517	33095	42662	33411	30000	39870	29790	40957	30095	41828	29990	40506	29418	40578	29563	44444	29496	40252	29302	40952	29492	41671	31409	41664	29107	40541	29334	45048
13:38:22	25.3	41281	31265	40433	31965	40436	32860	40808	32695	41320	33953	43461	33954	40571	32689	40016	31699	38973	34977	43381	31779	40521	33092	42615	33359	29763	39871	29609	40909	30016	41623	29861	40380	29348	40347	29475	44321	29512	40246	29278	40868	29459	41708	31374	41647	28993	40481	29359	44949
13:39:22	25.3	41155	31319	40530	32019	40594	32890	40860	32871	41442	34034	43556	33939	40517	32647	39982	31647	38815	35013	43347	31765	40470	33063	42637	33388	29807	39787	29616	40804	29931	41482	29788	40377	29228	40399	29385	44202	29371	40133	29113	40651	29365	41365	31153	41574	28844	40226	29254	44677
13:40:22	25.3	41308	31391	40689	32091	40770	33027	40939	32973	41464	34110	43762	34064	40688	32839	40161	31878	39065	35240	43588	31928	40707	33337	42847	33574	29938	39973	29755	41018	30018	41713	29927	40402	29360	40420	29402	44257	29373	39904	29157	40560	29286	41389	31112	41495	28824	40314	29232	44703
13:41:22	25.3	41135	31366	40472	32066	40510	32908	40916	32943	41493	34068	43699	34057	40713	32871	40152	31951	39166	35201	43645	32021	40762	33271	42916	33603	29975	39943	29757	41026	30011	41796	29925	40421	29384	40389	29478	44230	29299	39910	29046	40579	29366	41396	31104	41534	28917	40264	29306	44764
13:42:22	25.3	41160	31318	40531	32018	40534	32859	40839	32896	41641	34103	43762	34097	40728	32857	40143	31862	39105	35252	43626	31969	40795	33235	42968	33635	30023	39850	29707	40967	30115	41720	29920	40427	29269	40366	29459	44189	29241	39973	29085	40630	29273	41344	31123	41446	28781	40268	29228	44857
13:43:22	25.3	41204	31419	40452	32119	40615	33028	40920	32941	41570	34176	43829	34101	40766	32898	40162	31844	39132	35182	43637	31948	40767	33282	42965	33613	30043	39926	29777	40889	30032	41855	29926	40557	29293	40379	29376	44331	29178	39914	29092	40615	29225	41396	31082	41344	28865	40385	29315	44739
13:44:22	25.3	41192	31387	40437	32087	40564	32883	40889	32924	41533	34106	43742	34065	40725	32859	40181	31834	39182	35217	43633	31954	40725	33288	42857	33637	29957	39959	29775	41060	30074	41819	29951	40573	29301	40487	29470	44346	29351	40078	29054	40576	29328	41322	31139	41539	28847	40294	29231	44787
13:45:22	25.3	41129	31271	40530	31971	40525	33006	40841	32908	41537	34129	43648	34017	40746	32800	40247	31878	39116	35121	43623	31925	40761	33307	42928	33552	29982	39963	29805	41125	30083	41900	29984	40558	29351	40449	29532	44308	29395	40010	29136	40669	29290	41428	31190	41487	28855	40323	29296	44852
13:46:22	25.3	41103	31244	40295	31944	40405	32828	40745	32807	41466	34058	43604	34028	40789	32886	40098	31887	39062	35191	43592	31869	40703	33220	42721	33528	30010	40090	29766	41083	30078	41838	30010	40562	29395	40571	29527	44455	29408	39986	29135	40747	29332	41404	31267	41585	28938	40443	29337	44966
13:47:22	25.3	41112	31320	40414	32020	40335	32808	40711	32813	41458	34034	43602	33948	40862	32869	40231	31901	39099	35175	43575	31916	40746	33251	42750	33470	30050	40092	29757	41117	30134	41914	30054	40472	29428	40494	29574	44406	29403	40105	29173	40838	29376	41539	31236	41561	28983	40461	29398	44941
13:48:22	25.3	41119	31291	40232	31991	40414	32767	40709	32768	41409	33971	43633	33917	40850	32918	40129	31812	39066	35093	43574	31906	40684	33110	42834	33518	30018	39940	29759	41051	30109	41820	30060	40527	29403	40471	29600	44427	29410	40123	29277	40804	29396	41501	31293	41549	28946	40415	29405	44977
13:49:22	25.3	41114	31173	40425	31873	40411	32784	40755	32711	41372	33958	43573	33895	40796	32871	40259	31814	38960	35055	43517	31871	40650	33181	42732	33469	30010	40055	29801	41087	30140	41864	29989	40558	29386	40503	29624	44406	29484	40156	29267	40739	29440	41542	31277	41628	28963	40451	29410	45024
13:50:22	25.3	41106	31213	40276	31913	40383	32759	40697	32848	41333	33970	43492	33851	40774	32789	40186	31781	38967	35127	43532	31814	40592	33177	42759	33540	30059	40038	29754	41024	30102	41830	30041	40625	29378	40581	29606	44511	29429	40166	29203	40788	29386	41542	31337	41697	29010	40478	29452	44946
13:51:22	25.3	41106	31234	40371	31934	40414	32781	40728	32744	41313	33957	43508	33908	40798	32867	40105	31930	39052	35103	43531	31720	40556	33148	42830	33379	29924	39960	29714	41016	30198	41769	30028	40545	29465	40538	29543	44512	29359	40127	29185	40795	29431	41567	31223	41616	28954	40467	29325	44945
13:52:22	25.3	41066	31239	40303	31939	40505	32814	40829	32842	41325	33882	43563	34037	40761	32830	40179	31802	39066	35130	43492	31846	40668	33118	42730	33543	29992	39996	29757	41024	30154	41779	30062	40477	29440	40611	29535	44422	29470	40205	29276	40780	29456	41501	31311	41614	29026	40525	29426	44972
13:53:22	25.3	41132	31221	40274	31921	40432	32765	40639	32757	41341	33995	43657	33828	40810	32883	40216	31811	39037	35110	43630	31787	40600	33082	42813	33527	29968	40028	29754	41005	30093	41810	30045	40512	29456	40563	29497	44399	29367	40165	29162	40742	29351	41493	31264	41687	28959	40501	29383	45040
13:54:22	25.3	41040	31211	40376	31911	40369	32722	40657	32717	41320	33956	43565	33919	40776	32777	40027	31761	38936	35056	43470	31805	40532	33049	42578	33398	29933	39974	29764	41032	30073	41727	30007	40416	29421	40541	29603	44391	29374	40174	29231	40824	29496	41609	31291	41679	28948	40530	29356	45003
13:55:22	25.3	41106	31185	40402	31885	40370	32805	40678	32691	41352	33960	43547	33863	40820	32853	40222	31867	39080	35163	43718	31879	40590	33116	42726	33477	29948	39950	29775	41030	30084	41826	30097	40477	29462	40502	29496	44395	29278	40041	29196	40741	29323	41477	31188	41627	28984	40473	29361	44989
13:56:22	25.3	41063	31271	40353	31971	40473	32929	40861	32870	41509	34057	43697	34003	40920	32907	40222	31873	39153	35185	43687	31841	40659	33203	42865	33534	29974	40021	29737	41001	30035	41807	30017	40544	29455	40668	29488	44394	29294	40079	29223	40755	29317	41505	31271	41660	28988	40422	29349	45066
13:57:22	25.3	41106	31246	40294	31946	40441	32877	40795	32862	41468	33980	43585	33937	40886	32839	40207	31820	39016	35148	43570	31951	40597	33148	42792	33518	30005	40004	29755	41068	30114	41858	30000	40533	29431	40546	29564	44443	29422	40162	29206	40815	29377	41565	31283	41672	29027	40521	29340	45128
13:58:22	25.3	41075	31347	40291	32047	40426	32798	40774	32836	41393	33929	43575	34019	40789	32953	40193	31797	39111	35115	43479	31957	40792	33156	42767	33475	29981	40004	29743	41119	30080	41837	30039	40511	29390	40599	29502	44386	29463	40068	29210	40856	29381	41561	31259	41549	28999	40488	29389	44973
13:59:22	25.3	41216	31273	40409	31973	40405	32731	40715	32739	41340	34018	43703	33919	40623	32860	40146	31841	39096	35121	43501	31827	40647	33140	42737	33461	30072	39991	29791	41097	30115	41931	29999	40597	29383	40635	29570	44420	29348	40199	29179	40843	29350	41447	31262	41685	28943	40460	29360	44916
14:00:22	25.3	41155	31339	40518	32039	40530	32902	40832	32958	41500	34117	43817	34034	40744	32936	40192	31796	39053	35249	43593	31935	40753	33314	42954	33658	29974	39961	29868	41115	30042	41844	29974	40428	29383	40397	29501	44350	29375	40026	29077	40613	29260	41301	31172	41467	28839	40435	29327	44924
14:01:22	25.3	41278	31375	40522	32075	40584	33010	40890	32951	41532	34171	43747	34061	40762	32890	40175	31815	39185	35162	43662	32058	40767	33284	42943	33627	30048	39868	29789	40894	30107	41676	29953	40493	29281	40428	29430	44332	29268	40087	29074	40553	29259	41308	31131	41355	28885	40362	29288	44822
14:02:22	25.3	41233	31320	40573	32020	40623	33045	40871	32929	41675	34156	43795	34016	40666	32858	40035	31837	39063	35184	43736	31944	40762	33215	42894	33628	29947	39915	29701	40915	29981	41733	29859	40414	29332	40251	29391	44272	29339	39997	29152	40601	29305	41398	31104	41418	28823	40163	29211	44771
14:03:22	25.3	41298	31527	40510	32227	40700	33127	40942	32958	41518	34099	43864	34000	40722	32782	40119	31811	38989	35023	43602	31948	40744	33280	42879	33677	29942	39951	29707	40874	29989	41692	29806	40373	29275	40302	29388	44258	29385	39977	29037	40564	29388	41330	31088	41453	28753	40248	29169	44716
14:04:22	25.3	41345	31480	40680	32180	40559	33018	40955	32999	41580	34129	43805	34023	40676	32819	40048	31771	39150	35140	43572	31998	40697	33270	42892	33568	29936	39765	29631	40951	29949	41680	29801	40333	29203	40351	29369	44165	29373	40064	29112	40567	29242	41465	31141	41380	28872	40251	29209	44675
14:05:22	25.3	41262	31455	40604	32155	40639	33035	40946	32962	41679	34035	43676	34085	40560	32727	40038	31702	38991	35030	43572	31903	40612	33242	42922	33604	29800	39651	29596	40793	29896	41544	29883	40222	29125	40382	29368	44123	29490	40219	29118	40654	29290	41438	31119	41485	28868	40260	29246	44776
14:06:22	25.3	41397	31428	40555	32128	40610	32939	40984	32967	41577	34147	43765	34048	40558	32530	39868	31674	38931	34971	43417	31841	40722	33238	42802	33595	29813	39757	29525	40817	29932	41593	29817	40306	29217	40301	29456	44161	29447	40132	29335	40808	29374	41492	31156	41551	28826	40345	29296	44846
14:07:22	25.3	41375	31376	40554	32076	40547	32919	40840	32852	41459	33920	43503	33896	40481	32717	39924	31649	38803	34964	43416	31755	40434	33009	42619	33391	29884	39691	29570	40863	29961	41731	29919	40366	29332	40540	29527	44446	29571	40430	29347	40791	29409	41707	31258	41723	28996	40541	29395	44877
14:08:22	25.3	41206	31403	40557	32103	40510	32840	40707	32799	41358	33919	43459	33919	40543	32760	39917	31625	38844	35029	43350	31789	40522	33065	42649	33411	29864	39739	29671	40919	30079	41794	30000	40432	29433	40494	29570	44517	29523	40324	29274	40831	29417	41755	31284	41647	28994	40398	29399	45062
14:09:22	25.3	41249	31338	40381	32038	40500	32815	40755	32795	41277	33820	43496	33960	40676	32717	39987	31691	38937	35051	43371	31725	40530	33086	42665	33422	29922	39837	29653	40883	30071	41711	29958	40476	29361	40474	29624	44486	29406	40164	29263	40873	29450	41692	31333	41649	29063	40541	29429	45158
14:10:22	25.3	41119	31187	40374	31887	40350	32812	40713	32791	41381	33865	43507	33830	40651	32851	40174	31741	38909	35127	43479	31760	40548	33077	42663	33453	29931	39927	29699	41068	30084	41814	30076	40515	29457	40618	29577	44498	29550	40188	29225	40832	29382	41696	31386	41639	28988	40564	29361	45062
14:11:22	25.3	41073	31210	40342	31910	40483	32784	40742	32672	41367	33869	43563	33861	40790	32813	40151	31744	39015	35120	43447	31772	40554	33078	42700	33417	29974	40016	29851	41106	30198	41847	30072	40589	29435	40519	29583	44459	29417	40197	29246	40857	29415	41497	31289	41582	29073	40517	29400	44977
14:12:22	25.3	41120	31304	40396	32004	40336	32868	40635	32764	41358	33999	43468	33832	40616	32828	40072	31745	39057	35063	43521	31719	40459	33105	42666	33482	29927	39945	29745	41122	30200	41792	30004	40627	29348	40563	29595	44442	29480	40212	29208	40826	29393	41629	31303	41689	29042	40528	29395	45054
14:13:22	25.3	41098	31228	40439	31928	40494	32745	40642	32794	41360	34022	43498	33944	40747	32781	40088	31849	39044	35036	43378	31772	40448	33096	42735	33460	29981	39877	29775	40986	30201	41793	30057	40499	29406	40493	29553	44514	29394	40088	29197	40731	29438	41622	31197	41596	29014	40565	29370	44951
14:14:22	25.3	41096	31308	40319	32008	40454	32857	40789	32780	41392	34020	43552	33994	40781	32938	40153	31872	39105	35269	43532	31941	40680	33209	42889	33515	30011	39936	29794	41011	30139	41798	30011	40535	29391	40531	29518	44375	29320	39970	29147	40541	29341	41299	31077	41478	28898	40438	29267	44729
14:15:22	25.3	41243	31358	40376	32058	40497	32921	40920	32915	41634	34107	43752	34045	40822	32874	40201	31884	39177	35178	43703	31960	40685	33277	42895	33616	29961	39909	29759	41017	30045	41769	29930	40372	29266	40458	29444	44245	29378	39936	29031	40617	29191	41393	31145	41420	28864	40253	29167	44876
14:16:22	25.3	41215	31426	40599	32126	40639	33066	40933	33051	41601	34121	43822	34137	40720	32865	40204	31868	39101	35201	43646	31957	40766	33244	42881	33592	29965	39890	29718	40946	29934	41772	29925	40250	29252	40393	29388	44216	29354	40023	29154	40622	29264	41348	31144	41380	28842	40203	29258	44803
14:17:22	25.3	41326	31408	40609	32108	40616	33019	41046	32974	41688	34111	43737	34092	40714	32752	40164	31807	39117	35240	43619	31831	40800	33309	42897	33600	29992	39814	29624	40869	29976	41726	29884	40309	29220	40248	29340	44228	29348	40035	29056	40634	29259	41301	31076	41312	28783	40337	29211	44764
14:18:22	25.3	41378	31402	40595	32102	40688	32994	41000	33015	41563	34175	43802	34099	40728	32756	40120	31753	39012	35221	43599	31891	40771	33321	42984	33603	29926	39900	29712	40799	30017	41585	29851	40417	29245	40283	29390	44205	29326	40025	29138	40625	29213	41428	31112	41413	28835	40213	29221	44728
14:19:22	25.3	41240	31432	40671	32132	40621	32963	41025	32936	41679	34115	43793	34088	40694	32821	40223	31840	38960	35185	43632	31886	40729	33247	42946	33632	29983	39913	29667	40989	30042	41610	29945	40351	29178	40392	29484	44232	29319	39946	29097	40526	29257	41394	31164	41528	28867	40262	29200	44804
14:20:22	25.3	41340	31450	40567	32150	40692	33017	40844	32939	41589	34089	43779	34070	40837	32846	40209	31872	39145	35111	43631	31990	40733	33332	42957	33661	30023	39985	29827	41035	30170	41773	29972	40466	29332	40517	29467	44403	29330	40017	29180	40682	29348	41510	31149	41580	28985	40467	29320	44988
14:21:22	25.3	41166	31357	40628	32057	40626	32979	41006	32910	41646	34061	43784	34204	40761	32894	40182	31901	39094	35247	43628	31968	40670	33297	42888	33658	30025	39998	29693	40993	30085	41701	30039	40498	29380	40485	29444	44372	29307	40032	29112	40671	29243	41461	31242	41476	28916	40309	29293	44892
14:22:22	25.4	41288	31359	40520	32059	40495	33007	40988	32872	41664	34157	43726	34053	40853	32896	40173	31888	39148	35249	43676	32090	40732	33259	42927	33654	30003	39915	29830	41085	30169	41767	29989	40456	29401	40439	29573	44496	29440	40013	29235	40624	29321	41475	31289	41641	28957	40440	29319	44981
14:23:22	25.3	41159	31248	40514	31948	40509	32915	40818	32850	41480	33975	43668	34073	40835	32984	40356	31960	39165	35316	43653	31943	40749	33328	42938	33676	30056	40046	29775	41037	30080	41895	30084	40640	29369	40582	29558	44460	29354	39987	29258	40760	29354	41501	31259	41659	29031	40505	29305	44940
14:24:22	25.3	41144	31315	40408	32015	40528	32893	40899	32865	41526	34014	43633	34047	40914	32970	40197	31861	39167	35205	43615	31864	40735	33337	42837	33528	30003	40121	29814	41118	30140	42021	30043	40470	29460	40658	29570	44588	29449	40150	29183	40785	29416	41491	31318	41715	29013	40542	29454	45163
14:25:22	25.4	41164	31320	40435	32020	40564	32870	40846	32886	41501	34081	43763	34037	40757	32946	40255	31894	39210	35231	43589	31994	40749	33239	42993	33718	30051	40064	29799	41047	30199	41924	30025	40645	29451	40579	29638	44605	29453	40160	29261	40803	29455	41585	31366	41673	28964	40490	29410	45020
14:26:22	25.3	41179	31339	40487	32039	40482	32887	40797	32896	41456	34053	43667	34074	40843	32854	40295	31909	39271	35355	43628	31917	40667	33203	42828	33615	29993	40099	29788	41217	30140	41936	30048	40659	29463	40584	29596	44564	29444	40211	29335	40912	29462	41613	31348	41774	29074	40577	29513	45168
14:27:22	25.3	41201	31278	40452	31978	40572	32876	40827	32802	41438	34070	43630	33987	40814	32897	40234	31791	39020	35268	43569	31838	40508	33157	42792	33487	30012	40013	29836	41123	30151	41900	30055	40570	29579	40613	29608	44598	29515	40216	29209	40882	29391	41539	31366	41675	29032	40719	29457	45152
14:28:22	25.3	41218	31270	40429	31970	40500	32795	40753	32762	41463	34028	43516	34002	40799	32821	40231	31791	39124	35206	43621	31871	40573	33158	42833	33490	30007	39955	29751	41065	30173	41907	30006	40532	29366	40634	29607	44532	29500	40113	29314	40906	29481	41716	31403	41778	29071	40551	29426	45082
14:29:22	25.4	41158	31283	40510	31983	40547	32870	40792	32786	41584	33851	43647	33995	40829	32925	40193	31865	39093	35251	43588	31840	40665	33214	42691	33536	30036	40009	29740	41113	30302	41780	30082	40594	29505	40631	29624	44580	29502	40252	29243	40764	29459	41540	31376	41864	29115	40712	29421	45148
14:30:22	25.3	41106	31270	40433	31970	40540	32960	40933	32898	41443	34025	43720	34002	40873	32973	40281	31904	39045	35164	43587	31852	40646	33253	42794	33521	30067	39969	29800	41088	30166	41961	30096	40628	29446	40624	29654	44492	29596	40370	29326	40939	29445	41655	31289	41706	29104	40588	29468	45165
14:31:22	25.4	41148	31292	40425	31992	40387	32881	40814	32815	41447	33949	43594	33983	40819	32817	40135	31815	38996	35034	43438	31848	40585	33107	42781	33577	29932	39916	29721	41059	30177	41886	30029	40541	29353	40561	29568	44417	29533	40300	29441	40923	29503	41632	31385	41751	29053	40511	29475	45112
14:32:22	25.4	41316	31303	40496	32003	40548	32885	40894	32814	41428	33959	43642	33906	40686	32718	39942	31766	38869	34944	43472	31774	40505	33094	42772	33524	29903	39938	29674	40981	30103	41745	30025	40502	29460	40563	29567	44590	29640	40340	29360	41034	29435	41694	31430	41797	29118	40632	29474	45023
14:33:22	25.4	41209	31225	40517	31925	40523	32863	40807	32745	41410	34038	43615	34005	40773	32848	40123	31758	39019	35150	43419	31838	40555	33149	42698	33519	29994	40031	29785	41149	30135	41849	30046	40589	29464	40666	29643	44666	29501	40261	29404	40883	29443	41675	31340	41699	29015	40545	29416	45171
14:34:22	25.4	41187	31232	40442	31932	40540	32908	40776	32839	41361	34039	43660	33925	40737	32992	40209	31845	39061	35071	43526	31846	40639	33146	42733	33515	30066	40024	29775	41137	30149	41856	30010	40541	29507	40620	29570	44473	29583	40259	29362	40933	29447	41613	31390	41730	29067	40532	29482	45146
14:35:22	25.4	41250	31310	40448	32010	40622	32841	40823	32804	41427	33967	43650	33913	40810	32865	40107	31686	38917	35114	43568	31803	40601	33053	42828	33467	29958	39944	29743	40992	30096	41780	29947	40493	29469	40600	29634	44536	29632	40312	29243	40937	29553	41671	31467	41902	29113	40643	29412	45187
14:36:22	25.4	41253	31333	40484	32033	40640	32924	40812	32804	41506	33946	43601	33905	40682	32815	40097	31763	38996	35048	43411	31732	40551	33133	42769	33409	29934	39891	29786	40987	30132	41823	30057	40532	29385	40622	29618	44459	29572	40284	29260	40990	29472	41616	31361	41781	29049	40521	29422	45152
14:37:22	25.4	41187	31368	40416	32068	40517	32976	40709	32715	41254	33893	43500	33884	40596	32729	39980	31699	38964	34948	43362	31832	40550	33027	42683	33304	29949	39868	29685	40978	30091	41766	30061	40602	29403	40505	29583	44526	29515	40178	29241	40887	29438	41610	31321	41760	29114	40527	29468	45070
14:38:22	25.4	41308	31350	40521	32050	40488	32815	40727	32762	41249	33854	43464	33880	40615	32679	39949	31693	38869	34898	43441	31701	40423	33019	42643	33412	29908	39787	29622	40935	29969	41756	29936	40388	29320	40352	29485	44464	29481	40144	29272	40888	29385	41519	31324	41751	28937	40650	29391	45018
14:39:22	25.4	41177	31294	40392	31994	40362	32832	40622	32748	41260	33919	43375	33882	40440	32537	39890	31607	38749	34839	43173	31614	40394	32995	42550	33411	29767	39641	29573	40765	29910	41680	29910	40270	29282	40391	29497	44279	29427	40128	29147	40822	29344	41659	31219	41614	28993	40399	29372	44834
14:40:22	25.4	41211	31327	40524	32027	40583	32894	40836	32802	41311	33945	43505	33893	40408	32535	39794	31536	38867	34840	43174	31637	40412	33006	42574	33421	29750	39622	29508	40716	29749	41582	29767	40175	29216	40380	29308	44080	29361	40062	29173	40723	29302	41451	31101	41490	28874	40253	29137	44671
14:41:22	25.4	41217	31393	40512	32093	40491	32957	40843	32836	41485	34021	43592	33934	40403	32552	39861	31608	38753	34875	43369	31741	40361	32995	42738	33455	29675	39556	29530	40648	29730	41437	29723	40029	29088	40092	29185	44032	29402	39980	29120	40576	29201	41365	31044	41279	28710	40136	29138	44614
14:42:22	25.4	41291	31305	40558	32005	40452	32937	40781	32864	41316	34011	43562	33932	40341	32493	39816	31523	38778	34875	43255	31695	40373	33088	42654	33454	29703	39568	29408	40667	29750	41432	29607	40130	29033	40136	29138	44031	29299	39919	29105	40610	29175	41288	31077	41381	28785	40248	29101	44663
14:43:22	25.4	41211	31322	40428	32022	40527	32944	40830	32791	41332	33883	43476	33930	40370	32570	39919	31513	38728	34911	43262	31705	40504	33001	42733	33514	29658	39611	29371	40622	29682	41454	29743	40117	29048	40174	29231	43977	29423	40074	29107	40635	29276	41220	31022	41334	28792	40220	29177	44600
14:44:22	25.4	41289	31296	40500	31996	40505	32866	40835	32828	41335	33934	43467	33769	40334	32546	39703	31596	38672	34927	43233	31634	40481	32921	42565	33430	29735	39561	29346	40754	29851	41435	29751	40169	29126	40212	29306	44109	29450	40132	29175	40722	29339	41442	31147	41351	28787	40286	29146	44768
14:45:22	25.4	41199	31363	40384	32063	40419	32867	40753	32825	41428	33899	43552	33849	40428	32579	39854	31622	38832	34866	43256	31644	40374	33011	42699	33445	29674	39588	29502	40554	29893	41379	29654	40231	29116	40272	29310	44056	29458	40067	29190	40769	29281	41372	31145	41528	28762	40233	29210	44754
14:46:22	25.4	41204	31287	40406	31987	40438	32886	40775	32671	41264	33870	43426	33829	40330	32474	39722	31513	38673	34894	43201	31606	40378	32927	42570	33246	29701	39546	29415	40623	29835	41465	29629	40265	29189	40218	29375	44111	29423	40201	29174	40694	29285	41266	31122	41483	28837	40261	29195	44750
14:47:22	25.4	41142	31304	40525	32004	40533	32936	40877	32845	41423	33920	43620	33933	40338	32553	39785	31467	38688	34861	43280	31505	40438	33053	42542	33413	29610	39578	29468	40592	29818	41401	29642	40209	29187	40126	29262	44147	29368	40034	29180	40675	29240	41319	31111	41393	28881	40123	29150	44711
14:48:22	25.4	41171	31350	40416	32050	40600	32801	40768	32862	41380	33961	43557	33843	40392	32563	39834	31501	38851	34815	43207	31584	40457	32976	42689	33436	29692	39654	29434	40688	29815	41434	29664	40167	29121	40162	29292	43976	29416	39975	28990	40439	29219	41246	31080	41281	28675	40205	29243	44548
14:49:22	25.4	41281	31317	40530	32017	40503	32865	40829	32799	41521	33914	43462	33814	40376	32604	39830	31553	38892	34930	43316	31728	40525	33037	42587	33446	29725	39576	29371	40750	29808	41487	29693	40130	29018	40157	29279	44073	29414	40049	29022	40636	29230	41285	31025	41348	28788	40149	29154	44603
14:50:22	25.4	41176	31256	40419	31956	40617	32870	40864	32800	41427	34042	43507	33895	40460	32603	39875	31632	38891	34995	43392	31759	40456	33094	42653	33541	29770	39559	29505	40665	29856	41383	29608	40102	29057	40182	29237	44028	29325	39919	29024	40445	29159	41223	31062	41271	28719	40184	29153	44670
14:51:22	25.4	41237	31255	40582	31955	40598	32949	40799	32822	41425	33959	43639	33961	40545	32627	40026	31718	38934	35024	43413	31808	40533	33179	42801	33544	29844	39611	29520	40722	29840	41486	29792	40204	29133	40098	29170	43992	29264	39878	29049	40456	29149	41203	30997	41330	28697	40132	29199	44717
14:52:22	25.4	41156	31278	40373	31978	40351	32779	40903	32850	41428	34020	43610	33916	40585	32729	40050	31753	38982	35164	43582	31812	40617	33065	42638	33433	29930	39902	29624	41083	30027	41746	29872	40221	29260	40312	29392	44183	29215	39818	29007	40409	29142	41204	31082	41320	28802	40293	29217	44810
14:53:22	25.4	40960	31259	40293	31959	40259	32753	40613	32748	41362	33895	43384	33750	40658	32771	40084	31696	39047	35028	43414	31720	40470	33097	42604	33363	29967	39795	29672	41011	29968	41715	29969	40339	29278	40427	29472	44316	29387	39976	29111	40711	29317	41460	31165	41592	29003	40436	29331	44965
14:54:22	25.4	40978	31094	40277	31794	40273	32649	40569	32647	41227	33787	43363	33812	40606	32621	39978	31637	38774	34896	43269	31659	40270	32895	42581	33332	29869	39842	29676	40863	30003	41747	29882	40494	29345	40369	29524	44383	29437	40070	29122	40756	29357	41407	31298	41540	28943	40427	29316	44913
14:55:22	25.4	41011	31201	40270	31901	40299	32762	40598	32700	41249	33772	43448	33832	40715	32678	40001	31601	38811	35032	43393	31694	40504	33026	42505	33339	29893	39804	29751	40809	29904	41689	29957	40446	29413	40540	29341	44275	29440	40078	29187	40760	29415	41409	31291	41570	28930	40350	29317	44896
14:56:22	25.4	41089	31116	40299	31816	40284	32734	40653	32705	41311	33771	43398	33794	40596	32713	39903	31634	38853	34943	43255	31641	40392	32945	42479	33328	29874	39842	29645	40910	30033	41775	29955	40413	29331	40427	29509	44380	29477	40071	29224	40763	29298	41514	31173	41499	28909	40488	29259	45003
14:57:22	25.4	41151	31163	40223	31863	40352	32698	40621	32681	41144	33815	43326	33698	40431	32562	39937	31544	38731	34908	43225	31600	40382	32974	42559	33310	29814	39670	29533	40799	29859	41601	29906	40355	29250	40412	29419	44257	29401	40076	29143	40738	29361	41495	31288	41597	28920	40510	29245	44811
14:58:22	25.4	41240	31199	40377	31899	40452	32765	40751	32729	41285	33881	43372	33841	40394	32551	39844	31559	38745	34767	43279	31664	40398	32936	42502	33294	29741	39562	29543	40835	29891	41568	29798	40261	29100	40376	29404	44292	29405	40098	29206	40698	29326	41544	31173	41630	28910	40372	29258	44936
14:59:22	25.4	41243	31208	40417	31908	40488	32849	40754	32688	41311	33836	43443	33777	40445	32512	39757	31495	38638	34802	43114	31638	40333	32965	42489	33355	29744	39664	29540	40734	29894	41557	29791	40353	29221	40376	29479	44218	29468	40195	29183	40682	29331	41514	31216	41594	28917	40397	29283	44921
15:00:22	25.4	41202	31135	40378	31835	40432	32827	40725	32728	41298	33850	43366	33829	40483	32653	39883	31539	38822	34836	43234	31600	40365	32920	42443	33340	29788	39731	29617	40839	29951	41630	29890	40316	29309	40414	29506	44280	29425	40162	29144	40688	29258	41543	31208	41564	29003	40432	29277	44999
15:01:22	25.4	40986	31164	40196	31864	40233	32692	40681	32675	41293	33792	43337	33835	40633	32630	39996	31619	38793	34990	43368	31631	40373	32989	42456	33310	29830	39817	29635	40864	29935	41615	29920	40432	29358	40412	29501	44382	29318	40066	29101	40728	29342	41446	31141	41605	28874	40430	29312	44970
15:02:22	25.4	41022	31115	40197	31815	40324	32678	40668	32619	41273	33808	43497	33762	40648	32766	39850	31690	38763	34898	43317	31651	40415	32922	42553	33261	29937	39783	29630	40825	30009	41633	29873	40493	29395	40439	29474	44314	29420	40015	29090	40648	29272	41422	31251	41549	28909	40406	29295	44924
15:03:22	25.4	40991	31085	40255	31785	40262	32738	40620	32705	41284	33777	43416	33816	40637	32701	39927	31672	38740	34910	43318	31571	40315	32954	42511	33303	29810	39779	29547	40882	30022	41573	29917	40430	29236	40407	29441	44219	29466	40089	29045	40815	29369	41503	31195	41616	29015	40440	29241	44925
15:04:22	25.4	41090	31214	40323	31914	40310	32806	40718	32737	41210	33709	43254	33843	40455	32566	39886	31539	38870	34998	43266	31571	40275	32961	42466	33287	29810	39716	29541	40759	30008	41609	29927	40432	29293	40428	29443	44289	29393	40077	29092	40664	29423	41499	31231	41620	28956	40464	29313	44954
15:05:22	25.4	41144	31237	40450	31937	40390	32723	40714	32675	41268	33823	43379	33848	40528	32580	39845	31608	38838	34802	43236	31629	40310	32940	42440	33379	29857	39717	29614	40836	29984	41650	29906	40332	29325	40451	29438	44352	29444	40213	29207	40845	29300	41445	31106	41506	29002	40438	29301	45007
15:06:22	25.4	40995	31143	40281	31843	40282	32763	40605	32644	41306	33742	43390	33891	40587	32681	40062	31662	38914	35058	43349	31715	40506	33084	42650	33388	29913	39841	29692	40877	30011	41790	29907	40383	29239	40494	29461	44341	29268	39978	29132	40666	29258	41480	31214	41404	28919	40250	29281	44813
15:07:22	25.4	40985	31151	40265	31851	40320	32753	40663	32665	41349	33945	43409	33774	40652	32771	40002	31719	38940	35021	43421	31653	40447	32987	42497	33326	30007	39914	29614	40913	30072	41726	29959	40421	29321	40526	29473	44377	29313	39953	29086	40791	29314	41343	31108	41587	28909	40483	29386	44933
15:08:22	25.4	41008	31180	40255	31880	40275	32769	40639	32748	41307	33822	43449	33855	40646	32819	40172	31699	39025	35047	43550	31753	40517	33025	42538	33421	29975	39926	29587	40859	30063	41746	29944	40381	29304	40444	29471	44390	29323	39912	29009	40547	29233	41404	31184	41549	28914	40387	29225	44840
15:09:22	25.4	41022	31103	40264	31803	40546	32804	40688	32762	41303	33945	43550	33896	40784	32815	40036	31825	38955	35142	43443	31801	40584	33161	42780	33421	29862	39859	29676	40994	29962	41778	29918	40377	29282	40448	29420	44317	29338	39877	28966	40491	29267	41314	31045	41390	28784	40384	29309	44896
15:10:22	25.4	41021	31214	40380	31914	40426	32836	40795	32790	41376	33982	43536	33889	40694	32692	40092	31812	39017	35236	43585	31730	40643	33182	42885	33466	29883	39892	29624	40923	30001	41793	29908	40385	29159	40272	29473	44186	29267	39869	29055	40644	29182	41249	31032	41349	28794	40358	29175	44840
[truncated: 12 more columns]

## Sheet: Concentrations (Figure S8)
654.966	528.359	489.134
672.203	646.041	621.952
609.221	566.495	532.175
619.431	556.016	520.348
623.752	581.056	548.609
762.169	693.79	675.842
-0.627878	-8.59595	-116.882
4.85858	30.4969	-72.7615
37.6129	27.0286	-76.6758
31.3191	21.0339	-83.4416
58.4823	57.3462	-42.459
36.9401	-3.30383	-110.91
22.6094	37.3496	-59.756
30.9453	31.4898	-66.3307
66.9726	49.0562	-46.6213
32.89	24.4114	-74.2726
27.5747	38.1404	-58.8687
-12.0955	10.7473	-89.6037
699.336	719.236	705.317
785.781	766.672	758.54
739.123	549.069	514.391
710.317	704.833	689.157
675.495	711.056	696.139
862.516	904.325	912.985

## Sheet: Plate Reader (Figure S9)
Time	T° 485/20,528/20	A1	A2	A3	A4	A5	A6	A7	A8	A9	A10	A11	A12	B1	B2	B3	B4	B5	B6	B7	B8	B9	B10	B11	B12	C1	C2	C3	C4	C5	C6	C7	C8	C9	C10	C11	C12	D1	D2	D3	D4	D5	D6	D7	D8	D9	D10	D11	D12
00:00:00	25	12088	11967	12037	12120	12024	12135	11854	12076	12035	11782	11548	11644	11963	11733	12030	12103	11975	11818	11616	11743	11855	11577	11612	11575	10469	10613	10593	10409	10422	10463	10304	10157	10768	10285	10259	9874	10707	10530	10523	10325	10111	9825	9860	10188	10294	10419	10442	9977
00:01:15	25	11898	11782	11844	12013	11877	12092	11802	11978	11808	11678	11396	11515	11819	11497	11893	11907	11778	11718	11470	11624	11690	11400	11507	11442	10299	10463	10441	10211	10267	10352	10199	10029	10566	10141	10088	9730	10512	10361	10348	10158	9963	9735	9702	10040	10156	10230	10339	9806
00:02:30	25	11960	11826	11914	12086	11930	12117	11826	12019	11867	11721	11492	11553	11872	11529	11964	11938	11851	11716	11526	11636	11743	11450	11604	11468	10336	10548	10492	10296	10341	10399	10214	10061	10677	10187	10137	9799	10601	10376	10421	10217	10038	9783	9732	10118	10186	10312	10356	9881
00:03:45	25	11863	11750	11836	12026	11851	12064	11748	11952	11801	11651	11380	11467	11817	11502	11854	11906	11748	11671	11456	11630	11711	11389	11497	11397	10258	10495	10428	10221	10255	10329	10161	9988	10575	10111	10057	9776	10537	10371	10334	10207	9956	9742	9713	10047	10124	10239	10286	9835
00:05:00	25	11809	11681	11723	11890	11770	12005	11696	11919	11642	11540	11301	11414	11666	11459	11873	11856	11703	11599	11380	11572	11651	11356	11425	11292	10231	10447	10375	10145	10209	10242	10108	9901	10516	10066	10020	9652	10475	10283	10312	10097	9958	9655	9657	9971	10072	10190	10218	9765
00:06:15	25	11972	11805	11879	12061	11907	12043	11872	12038	11759	11624	11452	11512	11817	11539	11892	11957	11782	11688	11513	11659	11778	11434	11529	11408	10369	10583	10521	10295	10318	10344	10227	10022	10685	10170	10195	9808	10562	10399	10438	10223	10086	9752	9758	10111	10186	10262	10346	9901
00:14:59	25	13728	11380	14350	11765	15403	11887	16086	12656	16753	14193	15685	15319	14470	11353	13790	11694	16569	11394	13408	12015	15556	12974	16301	14596	10004	12139	10246	11812	10028	12221	10164	12009	10946	11946	10947	11533	10315	12881	10171	12301	9818	11324	9737	12177	10601	12163	11314	11843
00:16:14	25	15204	11429	15598	11813	17598	11874	17960	12984	18396	15381	17884	17185	16451	11333	15541	11729	18250	11500	15805	12412	17608	14098	17961	16403	10092	13236	10386	13017	10147	13858	10335	13603	11308	13463	11703	13144	10383	14322	10267	13857	9928	12987	9913	13881	11161	13730	12293	13421
00:17:29	25	16555	11492	16749	11816	18536	11918	18647	13127	18829	15949	18445	17820	17358	11351	16938	11651	18717	11458	16970	12635	18345	14896	18333	17264	10056	14238	10339	13939	10173	15266	10414	14760	11640	14440	12252	14290	10413	15676	10270	14813	9919	14323	10033	15277	11454	15000	12973	14479
00:18:44	25	17330	11391	17586	11749	18871	11899	18722	13229	18926	16322	18513	18156	18005	11303	17654	11652	18743	11465	17472	12762	18575	15363	18411	17679	10044	15345	10318	14785	10228	16370	10449	15711	11860	15388	12682	15253	10367	16760	10225	15881	9969	15370	9998	16346	11667	15945	13334	15451
00:19:59	25	17872	11400	18169	11730	19079	11931	18868	13309	19030	16560	18560	18267	18327	11323	18115	11651	18757	11485	17876	12881	18670	15694	18524	18003	10065	16335	10354	15633	10262	17298	10462	16613	12030	16092	12960	15991	10384	17639	10267	16869	10003	16177	10097	17106	11885	16737	13792	16239
00:21:14	25	18207	11354	18524	11722	19132	11867	18912	13266	18981	16698	18605	18367	18488	11287	18468	11653	18772	11456	18096	12951	18644	15940	18515	18049	9982	17040	10305	16557	10202	18045	10482	17320	12116	16779	13272	16762	10371	18093	10226	17462	10006	16883	10089	17713	12034	17344	14137	16857
00:22:29	25	18492	11392	18679	11696	19201	11863	18899	13329	19021	16754	18566	18426	18724	11320	18723	11626	18750	11464	18153	13026	18734	16164	18449	18164	9988	17718	10355	17433	10175	18614	10512	17826	12222	17305	13614	17258	10363	18591	10241	18003	10020	17299	10153	18157	12113	17843	14464	17389
00:23:44	25	18660	11357	18819	11664	19053	11816	18866	13314	18891	16865	18473	18374	18732	11256	18726	11598	18712	11404	18158	12958	18629	16211	18421	18134	10022	18146	10279	17992	10207	18867	10482	18161	12359	17724	13785	17640	10348	18726	10235	18208	9949	17469	10075	18349	12220	18181	14792	17772
00:24:59	25	18785	11350	18874	11638	19103	11827	18859	13333	18936	16964	18606	18417	18739	11230	18753	11568	18717	11431	18237	12981	18618	16316	18380	18203	10012	18434	10296	18414	10217	19068	10484	18489	12406	18055	14101	17896	10289	18886	10199	18393	9980	17590	10144	18475	12329	18406	15096	18078
00:26:14	25	18735	11271	18841	11636	19062	11759	18763	13286	18837	16981	18478	18356	18737	11198	18811	11534	18658	11370	18194	12943	18591	16407	18354	18134	9964	18767	10300	18630	10212	19264	10500	18634	12471	18306	14345	18045	10299	18823	10222	18367	9974	17701	10141	18505	12387	18589	15321	18268
00:27:29	25	18818	11316	18933	11646	19053	11773	18835	13281	18877	17022	18543	18379	18751	11205	18846	11545	18673	11406	18238	13002	18618	16426	18374	18156	9972	18947	10275	18716	10195	19248	10558	18704	12598	18471	14623	18231	10261	18904	10225	18417	9982	17690	10181	18616	12530	18704	15565	18387
00:28:44	25	18846	11292	18913	11591	19069	11771	18757	13331	18905	17078	18519	18347	18771	11203	18843	11494	18689	11332	18187	12953	18573	16475	18324	18146	9962	19138	10257	18795	10193	19361	10487	18766	12676	18529	14824	18288	10321	18899	10176	18464	9965	17673	10158	18532	12572	18691	15824	18491
00:29:59	25	18834	11283	18974	11611	19062	11744	18835	13354	18793	17131	18471	18364	18775	11200	18853	11572	18644	11359	18242	12976	18548	16554	18395	18275	9973	19182	10241	18794	10227	19252	10524	18761	12747	18634	15057	18374	10297	18897	10224	18507	9945	17759	10226	18596	12674	18812	16072	18531
00:31:14	25	18812	11286	18815	11615	19033	11760	18836	13335	18877	17146	18468	18347	18732	11182	18848	11512	18597	11355	18177	13004	18539	16539	18263	18173	9987	19268	10272	18852	10168	19270	10513	18760	12764	18649	15139	18313	10303	18943	10185	18460	9986	17669	10158	18580	12736	18700	16266	18541
00:32:29	25	18808	11269	18839	11556	18935	11748	18765	13290	18757	17044	18452	18289	18668	11177	18814	11479	18612	11322	18137	12947	18435	16474	18308	18077	9928	19222	10210	18824	10151	19328	10488	18774	12761	18650	15329	18386	10242	18836	10190	18489	9929	17701	10177	18581	12785	18750	16345	18490
00:33:44	25	18810	11295	18895	11623	18998	11749	18740	13343	18757	17156	18468	18331	18738	11204	18795	11545	18610	11383	18168	13048	18589	16562	18319	18228	9974	19343	10298	18881	10155	19291	10585	18891	12875	18717	15558	18426	10304	18912	10226	18498	9996	17743	10194	18603	12869	18775	16553	18562
00:34:59	25	18720	11222	18777	11513	18840	11614	18712	13228	18723	17030	18351	18342	18649	11101	18699	11447	18524	11318	18082	12912	18557	16526	18196	18060	9920	19196	10160	18778	10131	19237	10496	18746	12853	18622	15547	18303	10233	18828	10134	18451	9930	17668	10165	18509	12772	18699	16606	18505
00:36:14	25	18711	11154	18775	11490	18836	11584	18596	13165	18648	16987	18268	18250	18504	11030	18726	11384	18474	11247	18034	12886	18435	16513	18206	18050	9849	19194	10137	18714	10079	19253	10442	18594	12862	18606	15590	18231	10131	18753	10104	18381	9846	17604	10033	18440	12794	18659	16699	18435
00:37:29	25	18797	11265	18825	11554	18905	11674	18650	13214	18753	17137	18355	18305	18696	11139	18736	11458	18604	11290	18071	12934	18420	16550	18216	18048	9895	19285	10240	18809	10191	19286	10502	18768	12940	18640	15757	18294	10226	18851	10193	18403	9976	17711	10201	18532	12926	18729	16893	18516
00:38:44	25	18734	11179	18797	11571	18957	11686	18631	13252	18651	17137	18276	18328	18645	11073	18733	11426	18473	11341	18107	12926	18470	16506	18224	18071	9925	19248	10225	18781	10154	19203	10512	18784	12940	18641	15824	18340	10185	18790	10129	18418	9950	17666	10169	18483	12904	18710	16953	18469
00:39:59	25	18707	11201	18794	11500	18891	11652	18612	13252	18727	17135	18382	18306	18658	11128	18694	11455	18546	11284	18107	12964	18429	16544	18222	18058	9927	19260	10195	18793	10145	19264	10507	18766	12986	18667	15924	18334	10281	18870	10150	18435	9952	17679	10206	18511	12916	18665	17013	18519
00:41:14	25	18693	11182	18808	11502	18875	11633	18588	13199	18656	17165	18343	18285	18619	11130	18720	11435	18459	11294	18089	12970	18408	16508	18132	18051	9931	19252	10233	18823	10141	19245	10534	18759	12990	18670	15980	18349	10287	18863	10177	18441	9942	17626	10236	18492	12948	18709	17154	18530
00:42:29	25	18675	11170	18740	11458	18879	11643	18553	13231	18716	17087	18248	18235	18583	11111	18715	11352	18426	11299	18014	12904	18380	16524	18182	18034	9858	19285	10167	18729	10137	19204	10444	18679	12958	18634	16027	18333	10221	18776	10110	18382	9930	17567	10141	18421	12938	18646	17156	18498
00:43:44	25	18663	11131	18733	11484	18851	11577	18545	13196	18622	17127	18311	18188	18613	11028	18637	11364	18399	11236	17979	12891	18347	16472	18113	18023	9863	19180	10159	18640	10123	19173	10424	18684	12931	18619	16021	18266	10179	18783	10097	18367	9876	17598	10143	18403	12953	18631	17156	18469
00:44:59	25	18652	11108	18678	11446	18860	11592	18544	13202	18619	17052	18247	18225	18547	11047	18653	11418	18416	11231	18027	12906	18370	16461	18154	18046	9857	19186	10161	18777	10101	19227	10457	18668	13037	18655	16042	18264	10190	18780	10094	18350	9901	17603	10130	18452	12961	18658	17248	18506
00:46:14	25	18613	11149	18687	11446	18801	11613	18611	13211	18662	17096	18264	18202	18544	11007	18646	11388	18389	11248	17956	12890	18320	16486	18142	17957	9866	19247	10131	18747	10123	19131	10473	18634	12992	18632	16137	18191	10174	18809	10103	18385	9890	17581	10141	18416	13017	18591	17269	18521
00:47:29	25	18599	11172	18742	11485	18836	11566	18562	13178	18548	17049	18240	18200	18543	11059	18628	11337	18434	11227	17958	12873	18358	16517	18151	17987	9883	19177	10176	18787	10089	19174	10478	18652	12956	18596	16134	18214	10172	18795	10106	18362	9911	17620	10202	18465	12921	18658	17313	18506
00:48:44	25	18584	11152	18674	11417	18857	11597	18672	13245	18694	17098	18267	18264	18592	11078	18666	11351	18448	11255	17964	12914	18415	16541	18143	17983	9885	19157	10204	18795	10132	19267	10490	18709	12993	18601	16186	18379	10175	18809	10143	18452	9953	17619	10215	18453	13010	18664	17402	18462
00:49:59	25	18634	11157	18741	11471	18811	11593	18565	13224	18591	17169	18289	18216	18561	11049	18720	11431	18428	11281	18022	12928	18357	16527	18136	18026	9859	19222	10153	18795	10164	19263	10532	18680	13036	18663	16227	18310	10213	18783	10142	18361	9937	17639	10240	18461	12985	18685	17415	18503
00:51:14	25	18602	11130	18677	11449	18856	11609	18556	13229	18664	17112	18264	18190	18495	11043	18628	11417	18403	11306	17977	12933	18395	16531	18105	18047	9912	19179	10213	18737	10171	19150	10521	18736	13013	18620	16231	18308	10177	18771	10126	18392	9931	17600	10228	18477	12988	18670	17417	18480
00:52:29	25	18629	11113	18686	11437	18796	11573	18514	13165	18618	17093	18214	18147	18570	11040	18702	11368	18423	11238	17980	12884	18325	16486	18100	17997	9845	19202	10184	18740	10113	19174	10482	18693	13031	18650	16257	18256	10225	18786	10143	18413	9913	17598	10193	18411	13011	18631	17471	18538
00:53:44	25	18652	11112	18715	11469	18780	11568	18527	13211	18635	17138	18310	18206	18523	11039	18670	11393	18423	11251	17962	12899	18337	16536	18168	17994	9875	19201	10131	18734	10082	19152	10496	18685	13004	18641	16249	18301	10218	18807	10138	18381	9900	17600	10193	18453	13028	18702	17449	18485
00:54:59	25	18635	11104	18710	11490	18792	11592	18555	13214	18608	17136	18235	18207	18493	11029	18644	11371	18450	11266	18020	12917	18363	16550	18141	18012	9847	19261	10187	18778	10126	19243	10468	18691	12995	18623	16199	18283	10181	18802	10133	18352	9889	17577	10143	18449	13004	18660	17497	18503
00:56:14	25	18577	11103	18681	11415	18687	11515	18512	13168	18585	17139	18217	18202	18528	11001	18611	11354	18382	11204	17953	12865	18331	16522	18097	17949	9890	19206	10166	18691	10087	19144	10448	18583	12991	18626	16308	18237	10115	18786	10106	18322	9914	17563	10125	18380	13001	18621	17465	18442
00:57:29	25	18643	11158	18712	11491	18837	11565	18569	13248	18615	17115	18264	18223	18507	11084	18654	11392	18426	11255	18005	12924	18378	16550	18112	18073	9900	19278	10207	18725	10139	19293	10541	18646	13107	18617	16300	18359	10153	18843	10125	18409	9921	17660	10239	18483	13042	18681	17559	18562
00:58:44	25	18649	11174	18719	11465	18840	11597	18583	13222	18658	17128	18274	18226	18558	11060	18618	11363	18420	11256	18032	12960	18393	16563	18134	18024	9892	19241	10210	18790	10160	19247	10506	18742	13105	18661	16347	18296	10179	18798	10156	18479	9947	17613	10228	18443	13059	18702	17586	18559
00:59:59	25	18669	11162	18749	11470	18808	11613	18603	13220	18649	17188	18280	18228	18576	11054	18706	11383	18418	11259	18060	12945	18411	16567	18173	18007	9886	19311	10220	18799	10143	19271	10499	18729	13084	18677	16339	18367	10222	18832	10131	18434	9970	17665	10207	18516	13078	18657	17627	18527
01:01:14	25	18643	11144	18795	11454	18822	11602	18550	13263	18647	17152	18297	18216	18642	11043	18612	11386	18432	11287	18061	12940	18409	16611	18173	18063	9914	19260	10221	18802	10161	19279	10508	18735	13119	18700	16355	18299	10190	18801	10121	18422	9946	17652	10202	18504	13084	18716	17556	18545
01:02:29	25	18678	11154	18703	11489	18861	11630	18611	13311	18624	17192	18374	18231	18575	11085	18703	11420	18481	11339	17991	12988	18427	16608	18127	18041	9898	19221	10200	18755	10168	19275	10501	18749	13059	18711	16385	18328	10219	18871	10163	18438	9939	17694	10246	18502	13074	18663	17613	18554
01:03:44	25	18649	11076	18686	11476	18765	11577	18561	13268	18586	17132	18241	18167	18495	11000	18607	11356	18419	11252	17937	12912	18332	16539	18128	17993	9810	19189	10145	18774	10067	19190	10469	18604	13013	18564	16324	18259	10131	18802	10077	18335	9871	17629	10127	18491	13063	18669	17529	18536
01:04:59	25	18613	11016	18596	11389	18726	11551	18498	13162	18516	17165	18195	18155	18527	10967	18609	11308	18379	11165	17910	12874	18311	16544	18120	17930	9821	19174	10097	18614	10106	19155	10430	18690	12983	18625	16303	18257	10100	18762	10050	18350	9858	17604	10107	18452	13000	18663	17574	18470
01:06:14	25	18630	11186	18735	11463	18863	11603	18614	13274	18596	17230	18322	18264	18500	11036	18670	11396	18454	11297	18010	12959	18431	16651	18157	18064	9885	19251	10210	18767	10198	19270	10563	18700	13085	18695	16404	18308	10219	18803	10188	18418	9976	17665	10246	18539	13140	18772	17648	18559
01:07:29	25	18578	11060	18702	11394	18831	11554	18552	13239	18601	17170	18229	18236	18550	11039	18646	11382	18413	11268	17999	12909	18305	16571	18117	17969	9830	19255	10148	18722	10139	19256	10494	18652	13045	18646	16349	18377	10094	18801	10096	18352	9930	17638	10149	18491	13038	18670	17621	18533
01:08:44	25	18720	11190	18747	11472	18912	11656	18593	13291	18690	17191	18300	18276	18590	11059	18673	11444	18500	11339	18013	12960	18392	16626	18161	18046	9922	19334	10213	18878	10193	19310	10548	18727	13163	18722	16476	18362	10179	18865	10184	18457	9984	17676	10273	18515	13105	18789	17629	18631
01:09:59	25	18705	11189	18755	11487	18906	11645	18615	13258	18655	17195	18289	18241	18632	11051	18673	11408	18401	11281	18026	13005	18415	16618	18148	18061	9934	19267	10206	18788	10194	19251	10535	18800	13129	18669	16462	18407	10241	18894	10171	18447	9999	17580	10238	18514	13117	18769	17723	18556
01:11:14	25	18616	11092	18677	11404	18761	11560	18562	13247	18612	17210	18253	18197	18549	11007	18663	11355	18433	11254	17916	12869	18369	16608	18170	18032	9886	19256	10157	18778	10132	19254	10489	18716	13074	18653	16403	18350	10088	18804	10085	18380	9914	17568	10244	18504	13044	18665	17646	18476
01:12:29	25.1	18567	11039	18666	11422	18797	11555	18497	13157	18582	17190	18201	18183	18467	11039	18606	11315	18395	11163	17979	12929	18289	16572	18076	17954	9813	19216	10128	18756	10110	19201	10514	18700	13074	18670	16417	18258	10091	18761	10088	18326	9907	17601	10124	18425	13021	18659	17608	18471
01:13:44	25.1	18684	11175	18766	11495	18872	11629	18549	13321	18664	17292	18385	18266	18618	11056	18758	11442	18448	11307	17993	12990	18376	16666	18200	18079	9914	19296	10234	18844	10185	19272	10581	18767	13149	18657	16446	18403	10160	18861	10188	18490	10004	17729	10256	18531	13156	18763	17705	18608
01:14:59	25.1	18637	11160	18715	11430	18860	11559	18558	13234	18672	17269	18283	18199	18605	11062	18674	11353	18426	11266	17965	12957	18365	16676	18141	18022	9854	19318	10199	18764	10187	19269	10542	18753	13137	18755	16468	18357	10160	18805	10150	18428	9920	17613	10220	18531	13052	18777	17691	18608
01:16:14	25.1	18721	11169	18739	11471	18860	11602	18594	13299	18675	17308	18324	18214	18618	11065	18704	11389	18477	11265	18095	13008	18443	16646	18156	18111	9880	19382	10228	18840	10218	19301	10570	18733	13175	18687	16473	18424	10214	18839	10160	18477	9979	17713	10271	18581	13147	18724	17743	18619
01:17:29	25.1	18693	11156	18705	11498	18838	11595	18579	13308	18653	17281	18273	18265	18603	11085	18688	11411	18432	11263	18032	12988	18350	16681	18161	18021	9887	19308	10177	18800	10154	19254	10536	18773	13114	18736	16422	18356	10205	18801	10138	18436	9936	17693	10248	18503	13145	18772	17760	18554
01:18:44	25.1	18663	11151	18766	11470	18891	11635	18564	13306	18685	17246	18270	18239	18577	11072	18752	11402	18448	11260	18021	12989	18417	16667	18155	18095	9916	19310	10220	18810	10213	19233	10575	18794	13148	18764	16465	18454	10199	18823	10203	18466	9995	17608	10283	18552	13160	18718	17749	18634
01:19:59	25.1	18681	11176	18780	11480	18868	11585	18610	13266	18642	17267	18323	18276	18582	11102	18665	11375	18504	11286	18101	12983	18376	16685	18260	18112	9893	19339	10252	18785	10201	19283	10536	18790	13121	18752	16487	18408	10157	18820	10235	18428	9934	17707	10195	18543	13159	18764	17760	18600
01:21:14	25.1	18633	11109	18666	11396	18769	11597	18544	13239	18634	17208	18248	18230	18517	10987	18675	11356	18425	11213	17924	12940	18326	16604	18093	18062	9809	19190	10165	18770	10138	19191	10532	18702	13082	18729	16389	18316	10152	18746	10124	18339	9935	17582	10207	18452	13086	18660	17701	18612
01:22:29	25.1	18599	11121	18774	11436	18823	11571	18557	13281	18629	17256	18257	18248	18590	11055	18616	11380	18371	11284	17999	12951	18381	16601	18164	18063	9860	19268	10198	18822	10193	19241	10549	18747	13073	18671	16468	18377	10175	18804	10143	18443	9997	17658	10207	18517	13133	18723	17703	18557
01:23:44	25.1	18697	11130	18738	11443	18807	11570	18622	13312	18696	17274	18317	18233	18540	11045	18665	11402	18411	11249	18024	12995	18412	16717	18142	18099	9866	19293	10198	18868	10190	19242	10545	18763	13101	18736	16510	18361	10178	18852	10146	18500	9956	17653	10241	18542	13223	18795	17798	18594
01:24:59	25.1	18589	11069	18631	11367	18783	11554	18555	13181	18629	17234	18244	18124	18486	10963	18622	11312	18329	11176	18005	12919	18298	16595	18142	17970	9803	19175	10109	18728	10106	19273	10535	18723	13032	18652	16370	18231	10087	18774	10093	18377	9887	17615	10186	18455	13098	18650	17682	18543
01:26:14	25.1	18540	11060	18678	11365	18771	11536	18479	13164	18549	17229	18216	18183	18445	10943	18604	11271	18414	11158	17944	12850	18307	16612	18073	17917	9791	19209	10148	18676	10134	19224	10478	18667	13066	18568	16387	18283	10116	18789	10056	18302	9936	17593	10199	18395	13054	18703	17665	18469
01:27:29	25.1	18583	11114	18788	11460	18892	11587	18580	13318	18587	17294	18229	18193	18602	11029	18677	11374	18429	11242	18006	12997	18366	16675	18143	18054	9885	19317	10166	18772	10180	19277	10582	18700	13144	18688	16459	18366	10214	18865	10151	18409	9933	17681	10228	18475	13117	18713	17756	18561
01:28:44	25.1	18683	11136	18713	11434	18761	11538	18555	13262	18596	17253	18270	18171	18476	11026	18715	11374	18374	11226	17993	12962	18333	16665	18113	17985	9897	19323	10219	18799	10180	19239	10547	18711	13117	18649	16441	18374	10178	18804	10127	18397	9953	17684	10298	18501	13137	18735	17741	18604
01:29:59	25.1	18605	11124	18730	11453	18919	11601	18584	13305	18681	17278	18309	18261	18538	11020	18643	11366	18444	11253	17963	12951	18351	16725	18103	18057	9912	19299	10208	18780	10165	19236	10563	18774	13187	18696	16468	18388	10179	18825	10173	18472	9950	17637	10279	18452	13109	18705	17741	18510
01:31:14	25.1	18570	11054	18670	11355	18749	11470	18446	13197	18490	17118	18186	18151	18436	10970	18510	11278	18336	11168	17876	12847	18244	16597	18057	17912	9728	19148	10075	18683	10127	19136	10470	18641	13054	18633	16356	18228	10047	18742	10045	18327	9848	17543	10149	18351	13055	18668	17617	18462
01:32:29	25.1	18482	11043	18640	11364	18638	11482	18436	13210	18548	17121	18210	18121	18464	10965	18571	11274	18355	11175	17914	12924	18286	16492	18034	17910	9803	19072	10088	18741	10097	19136	10459	18597	13033	18605	16341	18297	10061	18723	10049	18268	9854	17550	10173	18371	13074	18657	17677	18490
01:33:44	25.1	18607	11107	18627	11462	18808	11557	18542	13284	18568	17232	18284	18192	18483	11035	18617	11351	18430	11237	18006	12987	18293	16669	18066	17961	9842	19162	10210	18738	10167	19226	10564	18720	13126	18629	16443	18347	10159	18815	10156	18376	9930	17652	10262	18492	13144	18687	17741	18566
01:34:59	25.1	18607	11108	18729	11414	18790	11595	18504	13256	18599	17253	18214	18238	18425	11021	18653	11352	18410	11288	18005	12939	18316	16692	18147	18038	9877	19292	10204	18746	10183	19225	10545	18735	13137	18636	16453	18340	10148	18784	10146	18414	9995	17652	10226	18499	13131	18726	17746	18526
01:36:14	25.1	18510	11062	18645	11361	18726	11468	18467	13213	18518	17150	18184	18146	18450	10956	18583	11318	18284	11216	17901	12896	18269	16636	18103	17951	9857	19132	10171	18696	10135	19126	10562	18676	13065	18651	16441	18296	10113	18787	10075	18360	9888	17574	10206	18389	13061	18658	17723	18505
01:37:29	25.1	18631	11081	18732	11467	18723	11583	18550	13313	18591	17277	18266	18210	18518	11050	18631	11327	18421	11268	17946	12944	18321	16691	18111	18058	9827	19223	10187	18782	10206	19198	10526	18697	13129	18637	16465	18371	10162	18776	10132	18368	9976	17681	10224	18523	13142	18724	17726	18586
01:38:44	25.1	18585	11129	18714	11431	18809	11583	18550	13267	18637	17269	18290	18200	18492	11040	18551	11337	18463	11266	17994	12955	18369	16711	18149	17963	9931	19224	10241	18771	10215	19249	10581	18737	13127	18677	16497	18334	10192	18775	10158	18424	9972	17673	10269	18473	13159	18698	17789	18553
01:39:59	25.1	18615	11122	18733	11447	18795	11569	18552	13267	18606	17256	18257	18228	18535	11032	18685	11346	18390	11305	17984	12958	18375	16632	18154	18021	9872	19224	10194	18795	10173	19231	10530	18734	13139	18696	16493	18321	10125	18800	10144	18396	10016	17657	10279	18438	13088	18740	17768	18533
01:41:14	25.1	18611	11064	18650	11409	18788	11528	18510	13223	18549	17188	18190	18146	18461	10960	18558	11359	18374	11212	17926	12934	18236	16625	18080	17990	9826	19245	10182	18804	10209	19153	10501	18693	13147	18631	16448	18252	10125	18762	10134	18360	9982	17607	10271	18466	13111	18689	17704	18492
01:42:29	25.1	18573	11077	18623	11403	18714	11567	18500	13285	18672	17246	18286	18145	18466	10981	18622	11362	18332	11185	17910	13007	18303	16639	18126	17991	9860	19253	10203	18703	10182	19157	10545	18674	13116	18636	16448	18335	10145	18795	10157	18363	9953	17585	10260	18468	13133	18678	17708	18409
01:43:44	25.1	18579	11108	18724	11407	18777	11531	18568	13238	18509	17195	18251	18123	18464	10986	18610	11340	18330	11258	17875	12949	18336	16663	18143	17971	9843	19182	10208	18722	10156	19236	10557	18661	13091	18648	16452	18286	10146	18751	10092	18348	9964	17587	10231	18440	13171	18685	17741	18528
01:44:59	25.1	18424	11047	18567	11385	18689	11506	18451	13240	18494	17161	18170	18111	18456	10951	18504	11294	18283	11210	17848	12919	18259	16504	18024	17912	9790	19135	10166	18675	10149	19120	10473	18688	13033	18579	16450	18293	10087	18778	10074	18331	9893	17531	10208	18408	13083	18644	17742	18471
01:46:14	25.1	18513	11067	18623	11431	18771	11567	18478	13282	18528	17172	18214	18185	18482	11004	18558	11312	18312	11249	17856	12967	18289	16626	18099	17995	9852	19145	10163	18722	10166	19156	10533	18676	13070	18642	16472	18305	10121	18784	10133	18341	9928	17588	10231	18416	13116	18669	17754	18496
01:47:29	25.1	18499	11046	18628	11378	18659	11500	18436	13226	18530	17226	18199	18107	18422	10961	18603	11316	18307	11222	17976	12917	18250	16599	18047	17901	9835	19160	10134	18709	10189	19127	10557	18675	13058	18586	16485	18287	10151	18741	10125	18334	9939	17561	10284	18434	13141	18661	17785	18521
01:48:44	25.1	18504	11095	18599	11367	18737	11518	18482	13201	18498	17209	18204	18123	18465	10969	18558	11306	18326	11269	17906	12961	18251	16582	18059	17918	9838	19153	10141	18713	10119	19152	10547	18651	13095	18558	16516	18337	10145	18687	10105	18369	9889	17541	10228	18343	13061	18605	17738	18500
01:49:59	25.1	18604	11088	18645	11427	18771	11547	18499	13309	18569	17230	18231	18199	18481	11012	18593	11348	18416	11293	17929	12963	18278	16607	18107	17962	9826	19175	10161	18737	10203	19161	10562	18678	13149	18607	16515	18270	10133	18768	10143	18321	9958	17576	10256	18487	13146	18660	17755	18468
01:51:14	25.1	18552	11070	18624	11422	18710	11501	18438	13211	18551	17206	18150	18177	18428	10974	18573	11322	18319	11199	17843	12923	18196	16620	17992	17922	9865	19154	10186	18661	10175	19151	10512	18597	13041	18589	16441	18233	10108	18731	10125	18322	9923	17593	10237	18396	13143	18649	17702	18471
01:52:29	25.1	18495	11069	18599	11334	18742	11493	18461	13217	18607	17245	18197	18155	18490	10947	18513	11300	18348	11233	17885	12915	18252	16631	18101	17952	9851	19134	10174	18667	10162	19119	10492	18661	13037	18609	16481	18250	10050	18721	10121	18351	9937	17533	10250	18398	13121	18658	17670	18446
01:53:44	25.1	18542	11149	18647	11407	18757	11561	18506	13275	18572	17246	18238	18177	18464	10999	18547	11349	18418	11249	17940	12976	18324	16657	18042	18023	9859	19160	10201	18748	10184	19206	10553	18651	13089	18672	16490	18304	10141	18728	10155	18372	9982	17630	10276	18478	13171	18684	17831	18540
01:54:59	25.1	18587	11115	18689	11439	18752	11588	18561	13310	18627	17300	18207	18133	18506	11051	18687	11333	18358	11258	17898	12972	18321	16682	18101	18026	9866	19202	10208	18822	10218	19172	10596	18672	13119	18655	16516	18358	10145	18732	10217	18398	9987	17670	10241	18438	13193	18683	17802	18539
01:56:14	25.1	18426	11000	18561	11261	18636	11428	18373	13166	18446	17170	18059	18052	18338	10929	18475	11271	18292	11122	17871	12859	18123	16579	17999	17820	9719	19102	10053	18621	10090	19059	10437	18559	13027	18541	16438	18202	10016	18617	10020	18193	9857	17431	10140	18324	13075	18550	17631	18402
01:57:29	25.1	18526	11083	18696	11429	18749	11537	18487	13262	18577	17274	18223	18137	18467	10995	18603	11360	18334	11237	17949	12986	18300	16599	18081	17967	9847	19218	10161	18699	10191	19150	10544	18691	13149	18667	16517	18245	10123	18796	10144	18362	9962	17601	10251	18498	13147	18715	17801	18560
01:58:44	25.1	18575	11132	18661	11374	18831	11576	18507	13280	18531	17276	18298	18142	18468	11008	18584	11359	18388	11258	17970	13003	18306	16682	18069	17985	9881	19189	10176	18732	10242	19198	10607	18762	13174	18670	16481	18351	10160	18797	10136	18402	9996	17600	10286	18466	13191	18684	17806	18551
01:59:59	25.1	18563	11097	18686	11433	18761	11549	18542	13291	18559	17258	18244	18206	18542	11038	18650	11390	18440	11275	18015	12968	18314	16726	18094	18039	9887	19294	10204	18774	10192	19213	10601	18743	13168	18659	16533	18363	10167	18825	10162	18407	10026	17651	10328	18481	13220	18759	17860	18600
02:01:14	25.1	18634	11192	18739	11461	18867	11605	18623	13357	18666	17366	18277	18278	18594	11051	18665	11450	18458	11297	18000	13014	18389	16760	18152	18024	9874	19304	10254	18806	10276	19245	10605	18831	13184	18731	16626	18462	10254	18894	10191	18488	10042	17652	10302	18497	13234	18781	17862	18565
02:02:29	25.1	18573	11129	18660	11416	18827	11534	18597	13341	18565	17336	18275	18185	18485	11017	18641	11341	18386	11270	17964	12985	18312	16728	18118	18011	9870	19275	10196	18726	10195	19280	10543	18729	13150	18694	16552	18380	10129	18843	10150	18437	9979	17650	10302	18511	13190	18704	17775	18582
02:03:44	25.1	18548	11034	18632	11348	18686	11488	18446	13213	18492	17241	18229	18135	18430	10926	18567	11272	18336	11221	17865	12960	18302	16600	18070	17930	9821	19193	10179	18712	10123	19165	10528	18687	13072	18633	16447	18231	10066	18764	10101	18334	9934	17600	10251	18455	13168	18659	17751	18468
02:04:59	25.1	18575	11075	18653	11432	18762	11546	18561	13301	18628	17327	18258	18192	18517	11043	18628	11341	18395	11255	17957	13005	18338	16660	18136	17999	9870	19238	10234	18748	10149	19210	10578	18734	13165	18649	16583	18391	10153	18820	10177	18396	10026	17651	10290	18495	13217	18674	17872	18575
02:06:14	25.1	18554	11094	18713	11409	18716	11474	18506	13280	18573	17341	18176	18168	18494	11013	18590	11321	18386	11250	17935	12963	18343	16672	18095	17926	9849	19229	10186	18775	10143	19210	10538	18696	13123	18630	16556	18291	10137	18819	10144	18352	9962	17646	10244	18433	13166	18721	17790	18499
02:07:29	25.1	18634	11140	18683	11457	18870	11572	18531	13320	18563	17392	18306	18221	18559	11034	18683	11416	18407	11265	17970	13077	18336	16714	18124	18005	9935	19342	10232	18824	10242	19235	10624	18815	13171	18751	16591	18386	10175	18901	10217	18450	9982	17696	10313	18540	13198	18710	17775	18667
02:08:44	25.1	18659	11138	18742	11470	18792	11577	18555	13334	18688	17374	18288	18209	18506	11084	18666	11385	18378	11281	17995	12993	18435	16747	18170	18021	9903	19213	10203	18804	10220	19281	10604	18789	13211	18735	16570	18400	10173	18831	10181	18448	10011	17672	10314	18524	13159	18776	17849	18555
02:09:59	25.1	18584	11156	18706	11454	18782	11571	18569	13344	18597	17377	18269	18201	18565	11027	18632	11377	18458	11280	17977	13015	18398	16705	18128	18031	9875	19267	10220	18789	10184	19250	10619	18757	13194	18651	16578	18342	10156	18847	10212	18454	9998	17705	10297	18525	13219	18733	17849	18588
02:11:14	25.1	18624	11089	18648	11464	18827	11571	18563	13300	18597	17268	18271	18137	18526	11004	18622	11331	18387	11277	17945	13004	18312	16687	18086	18032	9865	19206	10227	18760	10215	19227	10585	18770	13146	18691	16553	18380	10167	18818	10167	18444	9979	17610	10277	18511	13239	18729	17849	18507
02:12:29	25.1	18635	11137	18718	11473	18778	11632	18577	13364	18636	17330	18229	18212	18542	11046	18589	11391	18421	11299	17980	13043	18396	16774	18105	18015	9877	19283	10217	18805	10233	19278	10639	18791	13222	18718	16553	18391	10156	18869	10221	18430	10022	17720	10338	18484	13254	18791	17873	18647
02:13:44	25.1	18702	11118	18719	11424	18854	11608	18511	13291	18661	17374	18282	18198	18516	11112	18687	11377	18432	11272	17978	13058	18355	16746	18142	18038	9898	19305	10262	18882	10241	19231	10659	18787	13179	18723	16553	18417	10167	18869	10190	18430	10001	17701	10342	18572	13220	18753	17819	18589
02:14:59	25.2	18604	11109	18714	11420	18766	11553	18560	13320	18639	17327	18268	18206	18512	11029	18678	11405	18471	11290	18008	13022	18370	16716	18151	18060	9850	19262	10228	18842	10241	19273	10624	18802	13220	18712	16532	18380	10178	18843	10187	18437	9998	17704	10325	18520	13218	18739	17887	18565
02:16:14	25.2	18556	11142	18746	11461	18804	11583	18596	13269	18590	17335	18300	18181	18546	11035	18603	11371	18416	11274	18038	13041	18329	16732	18129	18043	9867	19270	10220	18823	10242	19233	10599	18811	13179	18702	16586	18349	10159	18826	10135	18400	10037	17685	10317	18449	13228	18758	17885	18605
02:17:29	25.2	18598	11135	18712	11462	18866	11562	18558	13341	18652	17314	18318	18227	18552	11035	18667	11365	18412	11305	17988	13050	18404	16749	18133	18075	9882	19279	10214	18794	10245	19242	10627	18822	13218	18679	16618	18353	10176	18874	10157	18409	10012	17623	10334	18514	13179	18691	17903	18567
02:18:44	25.2	18622	11137	18713	11406	18844	11591	18541	13330	18586	17363	18317	18219	18549	11024	18627	11404	18405	11261	17999	13035	18395	16764	18154	18004	9910	19235	10251	18804	10211	19233	10602	18681	13211	18707	16667	18378	10142	18774	10193	18472	10022	17701	10359	18436	13239	18782	17828	18550
02:19:59	25.2	18599	11099	18630	11401	18774	11535	18505	13345	18555	17319	18247	18161	18464	11005	18620	11347	18464	11281	17968	13070	18382	16779	18074	17921	9865	19245	10172	18725	10202	19205	10641	18728	13156	18734	16620	18346	10116	18785	10169	18383	9970	17644	10304	18507	13203	18739	17866	18597
02:21:14	25.2	18582	11083	18668	11400	18737	11534	18559	13289	18565	17341	18296	18204	18535	10996	18609	11316	18452	11247	17979	12969	18334	16695	18143	18013	9819	19244	10214	18781	10220	19245	10543	18761	13150	18674	16579	18347	10119	18814	10139	18408	9959	17591	10335	18512	13151	18729	17816	18592
02:22:29	25.2	18650	11102	18750	11504	18854	11597	18591	13368	18684	17315	18324	18271	18554	11026	18685	11380	18433	11275	18029	13064	18405	16782	18189	18062	9894	19361	10229	18838	10232	19263	10588	18809	13199	18768	16674	18389	10169	18813	10202	18421	10037	17706	10348	18537	13256	18816	17887	18571
02:23:44	25.2	18611	11138	18745	11459	18799	11590	18630	13333	18691	17380	18309	18265	18545	11068	18687	11395	18497	11331	18004	13001	18400	16716	18167	18063	9933	19320	10220	18819	10223	19270	10655	18826	13224	18755	16622	18449	10181	18814	10199	18415	10013	17706	10334	18529	13260	18750	17877	18603
02:24:59	25.2	18591	11071	18731	11379	18796	11545	18520	13309	18597	17286	18229	18191	18537	10959	18544	11290	18366	11262	17983	13017	18284	16691	18065	17982	9846	19271	10177	18775	10224	19230	10601	18696	13167	18701	16572	18316	10120	18803	10145	18310	9998	17533	10242	18487	13196	18691	17857	18496
02:26:14	25.2	18563	11152	18718	11392	18819	11590	18500	13313	18646	17328	18284	18146	18542	11010	18589	11368	18429	11288	17947	13016	18370	16692	18095	17942	9858	19264	10201	18753	10198	19227	10592	18738	13173	18694	16557	18362	10142	18758	10169	18370	9979	17660	10333	18492	13229	18722	17873	18517
02:27:29	25.2	18556	11119	18688	11413	18803	11606	18537	13279	18640	17353	18269	18200	18548	11042	18635	11368	18425	11258	18010	13031	18363	16699	18093	18018	9863	19313	10271	18776	10233	19304	10603	18775	13192	18660	16607	18380	10146	18799	10183	18418	10042	17673	10280	18503	13144	18743	17846	18522
02:28:44	25.2	18595	11096	18689	11445	18750	11586	18528	13314	18649	17356	18220	18140	18493	11007	18657	11366	18445	11289	17987	12973	18325	16714	18134	18005	9867	19206	10189	18755	10164	19262	10594	18778	13215	18716	16601	18312	10171	18784	10173	18417	9969	17678	10250	18480	13210	18731	17813	18586
02:29:59	25.2	18535	11057	18614	11388	18715	11533	18443	13252	18516	17289	18219	18114	18441	10998	18543	11300	18317	11224	17873	12958	18224	16683	18067	17959	9848	19139	10161	18777	10157	19151	10556	18671	13086	18587	16494	18314	10120	18744	10116	18377	9936	17575	10257	18466	13118	18675	17719	18424
02:31:14	25.2	18536	11047	18609	11348	18717	11470	18459	13245	18488	17255	18204	18113	18490	10901	18554	11278	18342	11186	17854	12952	18328	16695	18091	17890	9806	19137	10167	18710	10199	19173	10517	18667	13135	18617	16485	18275	10099	18753	10087	18306	9964	17576	10248	18454	13135	18658	17823	18479
02:32:29	25.2	18611	11139	18706	11481	18828	11552	18562	13354	18669	17358	18283	18241	18578	11029	18638	11439	18465	11318	17986	13050	18393	16808	18158	18029	9940	19325	10240	18825	10249	19260	10636	18720	13229	18703	16629	18399	10185	18814	10211	18513	10024	17638	10308	18477	13283	18705	17904	18583
02:33:44	25.2	18556	11074	18653	11448	18804	11562	18551	13307	18595	17325	18230	18168	18519	11023	18616	11367	18408	11236	17942	13032	18288	16749	18120	17982	9860	19193	10230	18857	10176	19218	10635	18703	13249	18699	16626	18339	10167	18754	10194	18392	10011	17620	10347	18478	13247	18770	17874	18577
02:34:59	25.2	18535	11113	18648	11379	18749	11541	18496	13315	18554	17347	18216	18192	18485	10984	18582	11291	18364	11214	17907	13007	18324	16755	18083	17948	9870	19212	10224	18717	10209	19244	10573	18664	13217	18656	16544	18337	10111	18803	10140	18334	9984	17562	10271	18513	13182	18662	17878	18552
02:36:14	25.2	18578	11099	18704	11447	18819	11504	18550	13293	18576	17337	18190	18184	18457	10987	18613	11356	18415	11261	17984	13030	18364	16698	18148	18031	9913	19164	10216	18786	10251	19159	10605	18690	13189	18642	16558	18349	10153	18752	10145	18391	9993	17594	10302	18491	13231	18698	17872	18534
02:37:29	25.2	18469	11039	18608	11330	18715	11502	18485	13240	18547	17291	18191	18099	18416	10974	18589	11282	18305	11204	17873	12967	18241	16675	18028	17914	9809	19161	10166	18602	10138	19119	10512	18651	13077	18587	16461	18201	10134	18699	10105	18286	9952	17540	10245	18418	13195	18623	17770	18422
02:38:44	25.2	18542	11043	18567	11355	18686	11489	18458	13213	18500	17273	18162	18085	18453	10966	18529	11315	18366	11241	17891	13021	18234	16704	18044	17907	9792	19162	10177	18691	10165	19189	10559	18614	13151	18595	16499	18200	10104	18768	10075	18309	9977	17574	10267	18421	13178	18655	17824	18448
02:39:59	25.2	18476	11054	18613	11387	18694	11485	18378	13255	18472	17265	18175	18089	18392	10935	18549	11320	18271	11184	17865	12951	18237	16612	18019	17906	9838	19144	10152	18686	10192	19126	10550	18652	13171	18621	16486	18215	10094	18715	10112	18290	9946	17547	10248	18421	13111	18594	17814	18457
02:41:14	25.2	18430	11017	18521	11285	18648	11476	18366	13212	18454	17183	18061	18008	18347	10942	18534	11200	18252	11166	17827	12910	18217	16599	17973	17861	9783	19052	10096	18646	10138	19097	10497	18563	13085	18532	16455	18172	10062	18678	10067	18320	9906	17526	10239	18322	13154	18504	17707	18410
02:42:29	25.2	18602	11107	18642	11430	18737	11514	18489	13298	18571	17272	18172	18090	18513	10993	18630	11313	18348	11292	17943	12996	18229	16694	18041	17941	9855	19187	10205	18708	10247	19186	10617	18697	13134	18658	16542	18284	10194	18694	10203	18365	9981	17589	10337	18465	13227	18648	17740	18494
02:43:44	25.2	18463	10967	18586	11345	18657	11440	18405	13235	18438	17288	18102	18080	18341	10899	18461	11246	18207	11191	17814	12893	18124	16594	17984	17774	9770	19037	10120	18674	10090	19088	10503	18556	13045	18557	16479	18227	10053	18694	10031	18196	9886	17522	10202	18436	13125	18545	17689	18414
02:44:59	25.2	18483	11038	18635	11384	18678	11520	18484	13293	18553	17304	18177	18180	18472	10946	18498	11323	18264	11242	17905	13042	18278	16666	18055	17931	9813	19088	10166	18743	10213	19181	10607	18657	13144	18598	16577	18252	10079	18742	10146	18363	10013	17571	10286	18418	13158	18625	17852	18455
02:46:14	25.2	18520	11112	18686	11422	18707	11527	18462	13288	18478	17274	18186	18131	18470	10993	18540	11351	18308	11238	17937	12953	18349	16629	18045	17923	9840	19114	10211	18680	10226	19122	10574	18650	13153	18607	16504	18304	10137	18718	10112	18330	9986	17543	10259	18398	13220	18576	17792	18452
02:47:29	25.2	18548	11026	18616	11388	18697	11525	18487	13264	18513	17316	18154	18140	18492	10990	18566	11290	18342	11296	17917	13024	18261	16756	18019	17907	9867	19229	10200	18736	10180	19207	10581	18691	13150	18566	16508	18271	10122	18814	10130	18321	9979	17551	10314	18435	13223	18660	17776	18529
02:48:44	25.2	18407	11149	18542	11367	18701	11552	18419	13267	18515	17314	18150	18081	18398	10965	18511	11319	18332	11266	17886	12972	18242	16698	17991	17898	9817	19135	10165	18683	10257	19194	10566	18624	13162	18607	16540	18267	10123	18689	10112	18304	9984	17553	10304	18463	13192	18647	17768	18423
02:49:59	25.2	18383	11032	18568	11347	18677	11487	18348	13273	18516	17251	18107	18108	18390	10931	18501	11293	18260	11207	17833	12933	18245	16680	18025	17881	9791	19112	10170	18697	10128	19151	10498	18613	13136	18523	16477	18231	10120	18716	10106	18289	9921	17536	10221	18450	13140	18600	17766	18417
02:51:14	25.2	18543	11098	18623	11366	18659	11543	18445	13326	18527	17251	18207	18131	18441	10965	18577	11296	18336	11247	17856	13002	18299	16698	18067	17925	9866	19128	10211	18742	10227	19140	10611	18632	13167	18621	16516	18280	10100	18715	10158	18277	10007	17584	10291	18445	13155	18630	17812	18389
02:52:29	25.2	18520	11081	18676	11382	18746	11543	18423	13299	18563	17300	18196	18134	18497	11006	18552	11345	18309	11276	17921	13042	18259	16741	18036	17970	9867	19244	10203	18733	10221	19195	10601	18699	13169	18617	16526	18284	10134	18822	10158	18366	9999	17588	10282	18446	13204	18682	17845	18553
02:53:44	25.2	18480	11030	18602	11364	18694	11500	18439	13282	18557	17307	18173	18140	18452	10939	18535	11337	18296	11245	17870	12944	18266	16741	18072	17973	9842	19207	10145	18682	10164	19089	10609	18636	13154	18583	16565	18253	10113	18687	10140	18368	9961	17554	10269	18435	13182	18628	17855	18437
02:54:59	25.2	18506	11089	18599	11370	18723	11536	18408	13337	18493	17255	18142	18038	18365	10965	18516	11317	18270	11192	17889	12964	18228	16703	17941	17854	9804	19085	10217	18660	10207	19131	10537	18672	13177	18619	16558	18272	10018	18720	10120	18282	9937	17567	10291	18397	13207	18609	17731	18426
02:56:14	25.2	18563	11123	18697	11369	18733	11537	18494	13323	18613	17326	18200	18163	18465	11063	18620	11373	18376	11290	17939	13056	18339	16728	18061	18006	9866	19179	10175	18774	10255	19196	10578	18711	13172	18669	16558	18303	10157	18724	10143	18354	9985	17555	10320	18545	13234	18715	17860	18535
02:57:29	25.2	18430	10994	18602	11378	18691	11470	18455	13255	18472	17289	18132	18122	18449	10924	18573	11303	18270	11252	17869	12918	18205	16673	17970	17885	9790	19217	10152	18676	10140	19125	10567	18659	13137	18592	16553	18274	10068	18724	10105	18318	9950	17551	10288	18400	13201	18604	17816	18417
02:58:44	25.2	18493	11068	18670	11390	18675	11483	18446	13289	18553	17338	18221	18123	18426	10993	18490	11302	18339	11257	17876	13033	18237	16730	18008	17963	9809	19170	10190	18697	10171	19175	10533	18632	13160	18584	16532	18255	10105	18735	10127	18315	9961	17595	10284	18406	13172	18629	17840	18489
02:59:59	25.2	18554	11130	18667	11468	18759	11578	18485	13300	18564	17379	18250	18146	18443	11019	18619	11389	18361	11275	17971	13065	18256	16763	18021	17970	9869	19200	10204	18697	10223	19199	10608	18736	13183	18658	16610	18350	10125	18834	10185	18380	10001	17598	10299	18469	13267	18693	17873	18553
03:01:14	25.2	18556	11075	18678	11442	18718	11578	18488	13290	18657	17410	18241	18178	18477	11029	18571	11329	18414	11273	18004	13046	18237	16766	18083	17942	9864	19277	10255	18802	10253	19229	10596	18643	13209	18705	16609	18335	10165	18785	10154	18367	10010	17596	10341	18495	13260	18674	17866	18534
03:02:29	25.2	18539	11135	18699	11405	18775	11591	18545	13332	18577	17444	18221	18164	18469	11029	18631	11338	18405	11260	17881	13062	18346	16728	18096	18041	9867	19282	10248	18718	10252	19235	10634	18707	13228	18706	16629	18312	10151	18814	10204	18449	10034	17632	10344	18479	13236	18713	17898	18557
03:03:44	25.2	18479	11021	18625	11351	18722	11470	18422	13275	18488	17237	18170	18077	18415	10967	18566	11342	18302	11247	17931	12962	18250	16692	18018	17907	9794	19193	10165	18727	10154	19131	10571	18682	13168	18633	16543	18229	10088	18778	10089	18300	9973	17536	10270	18491	13155	18610	17766	18473
03:04:59	25.2	18538	11061	18588	11365	18661	11488	18476	13254	18487	17348	18185	18083	18419	10999	18574	11332	18390	11214	17894	12956	18294	16660	18058	17900	9827	19138	10186	18696	10199	19179	10556	18686	13138	18639	16535	18296	10090	18739	10127	18351	9962	17550	10268	18466	13230	18624	17809	18467
03:06:14	25.2	18601	11054	18644	11418	18726	11508	18437	13323	18587	17333	18181	18125	18419	11019	18607	11347	18386	11250	17974	12997	18293	16755	18070	17998	9816	19154	10196	18765	10192	19202	10562	18722	13177	18639	16584	18283	10114	18759	10132	18413	9957	17596	10267	18420	13219	18694	17842	18473
03:07:29	25.2	18559	11116	18685	11447	18755	11588	18523	13349	18606	17406	18227	18235	18463	11004	18629	11350	18425	11328	17972	13055	18302	16769	18170	17990	9851	19300	10225	18740	10260	19211	10635	18688	13237	18696	16655	18346	10114	18795	10200	18396	10017	17704	10339	18472	13226	18721	17888	18565
03:08:44	25.2	18563	11119	18683	11415	18758	11522	18517	13334	18627	17383	18226	18190	18489	11011	18637	11341	18372	11313	17988	13025	18356	16757	18102	17985	9878	19269	10186	18772	10201	19259	10620	18749	13225	18698	16623	18326	10091	18816	10201	18383	10030	17627	10317	18475	13255	18743	17939	18535
03:09:59	25.2	18595	11133	18720	11444	18719	11555	18542	13342	18603	17370	18260	18284	18551	11028	18652	11395	18357	11273	17969	13043	18327	16806	18153	18013	9900	19228	10253	18741	10276	19274	10638	18774	13212	18646	16693	18341	10169	18798	10201	18511	10046	17649	10347	18511	13295	18728	17925	18608
03:11:14	25.2	18571	11063	18644	11433	18768	11491	18517	13322	18542	17381	18233	18108	18483	10986	18612	11349	18412	11237	17917	12986	18308	16733	18077	17966	9806	19218	10182	18728	10231	19223	10617	18752	13148	18649	16628	18331	10114	18786	10119	18346	9995	17662	10289	18411	13216	18787	17903	18491
03:12:29	25.2	18594	11100	18699	11467	18751	11545	18494	13303	18579	17387	18257	18178	18500	11007	18650	11374	18430	11280	17967	13061	18340	16807	18120	18045	9891	19257	10237	18792	10284	19231	10673	18776	13220	18769	16662	18355	10183	18795	10186	18392	10012	17627	10406	18494	13285	18750	17990	18576
03:13:44	25.2	18484	11040	18601	11326	18724	11500	18483	13229	18522	17300	18129	18042	18389	10963	18566	11257	18377	11252	17864	12999	18300	16739	18047	17894	9792	19174	10177	18697	10192	19167	10607	18677	13165	18614	16590	18292	10064	18705	10158	18341	9954	17560	10291	18394	13199	18638	17868	18454
03:14:59	25.2	18620	11108	18726	11443	18794	11652	18631	13393	18653	17424	18295	18254	18567	11050	18663	11354	18419	11316	18055	13097	18364	16841	18186	18089	9921	19311	10240	18857	10286	19285	10646	18791	13310	18721	16657	18378	10188	18833	10189	18426	10074	17674	10371	18552	13319	18743	17955	18563
03:16:14	25.2	18527	11072	18628	11397	18737	11519	18525	13331	18551	17327	18227	18105	18480	10965	18663	11329	18364	11239	17936	13048	18273	16796	18058	17964	9824	19209	10212	18711	10206	19253	10616	18791	13207	18662	16615	18303	10105	18826	10127	18392	9962	17626	10287	18513	13281	18763	17835	18497
03:17:29	25.2	18615	11139	18676	11424	18832	11611	18533	13359	18588	17409	18220	18259	18467	11058	18682	11421	18411	11278	17963	13109	18390	16860	18148	18046	9897	19331	10263	18767	10257	19248	10671	18792	13267	18713	16713	18393	10181	18868	10212	18449	10053	17667	10392	18595	13295	18673	17875	18530
03:18:44	25.2	18541	11088	18669	11426	18762	11536	18515	13296	18525	17424	18212	18171	18478	11005	18632	11336	18376	11319	17922	13015	18338	16796	18056	18007	9867	19169	10230	18750	10230	19218	10612	18770	13194	18719	16608	18292	10128	18793	10170	18364	10053	17602	10288	18477	13290	18633	17858	18487
03:19:59	25.2	18468	11093	18616	11353	18731	11491	18484	13288	18558	17370	18197	18112	18455	11025	18599	11334	18362	11225	17953	13015	18283	16764	18085	17926	9801	19222	10255	18759	10177	19184	10582	18715	13219	18665	16567	18335	10119	18802	10189	18363	9996	17635	10330	18463	13242	18676	17832	18449
03:21:14	25.2	18578	11158	18686	11454	18749	11583	18520	13326	18643	17380	18241	18181	18492	11030	18682	11357	18399	11307	17982	13088	18362	16823	18117	18000	9875	19285	10233	18772	10231	19203	10655	18729	13229	18701	16672	18375	10135	18774	10152	18467	10033	17653	10347	18481	13284	18704	17891	18529
03:22:29	25.2	18557	11110	18727	11457	18763	11622	18522	13376	18635	17480	18271	18230	18537	11032	18631	11361	18428	11329	18013	13112	18316	16790	18147	18078	9897	19296	10271	18821	10293	19259	10719	18769	13294	18715	16679	18329	10157	18860	10191	18405	10057	17670	10322	18561	13279	18773	17943	18527
03:23:44	25.2	18538	11081	18729	11434	18729	11520	18504	13296	18588	17334	18254	18176	18492	11018	18670	11325	18389	11335	17972	13056	18351	16777	18122	18015	9851	19203	10255	18804	10295	19274	10620	18712	13247	18667	16648	18355	10157	18788	10187	18427	10044	17592	10371	18506	13276	18695	17940	18559
03:24:59	25.2	18564	11055	18701	11453	18835	11592	18510	13351	18583	17421	18244	18196	18519	11031	18658	11369	18409	11328	17985	13042	18381	16841	18177	18029	9904	19226	10236	18780	10289	19218	10665	18730	13218	18702	16691	18311	10136	18785	10166	18416	10089	17638	10358	18515	13303	18768	17941	18570
03:26:14	25.2	18541	11098	18651	11470	18792	11575	18491	13345	18603	17407	18253	18138	18404	11015	18605	11340	18396	11277	17945	13047	18307	16820	18102	17980	9876	19293	10248	18787	10298	19183	10638	18772	13257	18699	16640	18361	10124	18845	10160	18432	10029	17622	10365	18560	13267	18681	17921	18549
03:27:29	25.2	18539	11061	18588	11373	18666	11523	18473	13291	18562	17349	18137	18080	18405	10943	18594	11308	18306	11224	17903	13007	18219	16707	18035	17925	9845	19122	10173	18672	10203	19217	10584	18673	13167	18569	16623	18314	10089	18819	10197	18378	10002	17575	10337	18419	13223	18662	17883	18491
03:28:44	25.2	18598	11107	18672	11410	18759	11548	18461	13334	18565	17375	18261	18186	18500	11041	18613	11409	18418	11293	17957	13087	18367	16790	18123	18004	9843	19219	10267	18752	10208	19253	10643	18689	13236	18679	16623	18343	10178	18792	10194	18404	10094	17645	10349	18534	13272	18675	17914	18560
03:29:59	25.2	18532	11122	18647	11384	18745	11541	18530	13364	18571	17308	18210	18175	18502	11006	18614	11351	18409	11272	17966	13053	18341	16820	18109	17920	9875	19232	10232	18726	10255	19259	10637	18725	13281	18658	16664	18358	10110	18817	10187	18414	10006	17599	10358	18483	13258	18728	17973	18551
03:31:14	25.2	18494	11068	18662	11440	18764	11660	18521	13325	18611	17457	18239	18130	18512	11013	18618	11375	18359	11246	17968	13059	18316	16808	18179	17969	9861	19247	10218	18747	10219	19237	10661	18675	13201	18714	16583	18315	10121	18810	10223	18414	10006	17641	10351	18480	13318	18650	17958	18493
03:32:29	25.2	18561	11100	18668	11379	18732	11494	18537	13315	18577	17408	18236	18150	18540	11058	18622	11348	18311	11276	17921	13057	18290	16738	18125	17983	9867	19252	10221	18719	10228	19195	10655	18691	13188	18608	16610	18324	10146	18749	10213	18433	10040	17639	10358	18469	13285	18663	17882	18507
03:33:44	25.2	18534	11128	18657	11440	18813	11554	18481	13377	18577	17385	18289	18195	18510	11017	18638	11387	18388	11231	17978	13048	18332	16851	18113	18039	9860	19214	10234	18776	10240	19251	10599	18727	13215	18679	16654	18322	10117	18772	10188	18379	10042	17661	10376	18502	13295	18665	17882	18539
03:34:59	25.2	18567	11082	18635	11417	18710	11523	18405	13390	18538	17371	18264	18109	18478	10956	18615	11358	18338	11306	17920	13048	18264	16793	18038	17987	9844	19209	10180	18745	10224	19217	10648	18716	13181	18644	16645	18332	10178	18783	10158	18348	9977	17591	10343	18444	13262	18627	17926	18544
03:36:14	25.2	18514	11081	18648	11459	18760	11529	18478	13322	18526	17398	18194	18123	18482	11019	18629	11337	18350	11300	17892	13080	18268	16800	18017	17975	9855	19217	10198	18792	10244	19172	10597	18694	13239	18617	16600	18296	10102	18781	10195	18319	10032	17580	10333	18479	13260	18641	17870	18491
03:37:29	25.2	18500	11030	18568	11387	18718	11532	18373	13315	18522	17320	18276	18096	18429	10945	18543	11285	18317	11217	17903	13002	18220	16743	18032	17924	9824	19173	10192	18704	10182	19162	10630	18686	13197	18599	16591	18347	10108	18724	10152	18381	9968	17564	10315	18444	13227	18664	17851	18495
03:38:44	25.2	18457	11057	18581	11375	18661	11488	18371	13303	18512	17345	18139	18071	18423	11000	18535	11316	18329	11226	17906	13039	18243	16734	18038	17908	9829	19116	10189	18698	10204	19143	10619	18645	13185	18618	16585	18267	10095	18696	10175	18322	10044	17581	10357	18393	13263	18661	17837	18422
03:39:59	25.2	18479	11089	18698	11413	18722	11539	18468	13310	18499	17386	18179	18112	18445	11014	18556	11294	18345	11306	17888	13022	18277	16789	18044	17918	9853	19181	10216	18740	10236	19193	10634	18648	13237	18661	16605	18314	10089	18756	10159	18372	10074	17567	10364	18444	13265	18612	17866	18461
03:41:14	25.2	18424	11047	18611	11343	18668	11544	18449	13315	18519	17317	18116	18039	18394	10939	18527	11317	18310	11210	17862	12972	18239	16707	18039	17852	9837	19065	10201	18676	10260	19127	10611	18692	13207	18522	16573	18233	10151	18714	10127	18340	10018	17573	10323	18405	13232	18632	17792	18448
03:42:29	25.2	18468	11046	18506	11339	18643	11475	18408	13301	18437	17301	18139	18012	18425	10952	18523	11338	18284	11191	17861	13018	18194	16725	18041	17874	9813	19126	10184	18693	10211	19143	10595	18608	13160	18581	16559	18228	10052	18653	10146	18291	9994	17565	10322	18386	13223	18545	17822	18447
03:43:44	25.2	18547	11085	18559	11354	18707	11536	18439	13321	18495	17351	18093	18187	18483	10995	18608	11307	18333	11309	17896	13012	18245	16724	18041	17917	9880	19128	10214	18719	10233	19146	10604	18686	13185	18608	16639	18227	10095	18662	10135	18329	9970	17591	10301	18399	13228	18646	17822	18446
03:44:59	25.2	18484	11086	18634	11372	18713	11507	18433	13291	18478	17313	18134	18048	18455	11008	18516	11288	18295	11239	17898	13036	18260	16761	18049	17896	9817	19153	10224	18655	10220	19128	10598	18698	13200	18615	16580	18287	10125	18728	10129	18328	9975	17531	10315	18436	13275	18617	17905	18449
03:46:14	25.2	18513	11092	18540	11396	18630	11524	18389	13313	18462	17297	18130	18005	18345	10924	18513	11317	18306	11246	17893	12988	18220	16745	18034	17888	9795	19119	10182	18700	10216	19125	10593	18653	13190	18603	16630	18261	10070	18704	10123	18326	9957	17585	10354	18441	13261	18634	17828	18420
03:47:29	25.2	18408	10989	18608	11320	18618	11465	18339	13234	18452	17240	18047	18053	18313	10931	18486	11276	18214	11198	17836	12941	18213	16678	18012	17787	9765	19081	10121	18627	10178	19110	10561	18581	13116	18536	16512	18198	10026	18634	10086	18309	9946	17547	10293	18321	13157	18605	17763	18450
03:48:44	25.2	18486	11044	18528	11359	18691	11512	18402	13285	18446	17322	18150	18104	18355	11019	18479	11306	18314	11275	17841	13014	18248	16759	18046	17862	9831	19110	10218	18679	10212	19143	10619	18661	13171	18615	16588	18211	10091	18755	10154	18252	9966	17557	10366	18397	13203	18627	17853	18445
03:49:59	25.2	18282	10941	18435	11237	18590	11355	18283	13143	18372	17261	17997	17962	18293	10811	18382	11154	18175	11115	17697	12898	18143	16590	17896	17716	9686	19022	10031	18517	10091	19067	10446	18549	13038	18416	16457	18145	9968	18603	9996	18113	9870	17443	10206	18278	13079	18485	17778	18338
03:51:14	25.2	18456	11098	18610	11402	18718	11537	18450	13303	18545	17319	18228	18086	18433	11000	18577	11347	18352	11276	17851	13031	18272	16727	18021	17912	9801	19166	10191	18701	10229	19107	10611	18605	13260	18591	16592	18254	10082	18666	10166	18298	10001	17554	10295	18425	13256	18631	17902	18475
03:52:29	25.2	18336	10925	18459	11199	18554	11421	18317	13160	18352	17165	18039	17888	18305	10818	18359	11156	18187	11139	17735	12885	18144	16646	17888	17781	9727	18994	10059	18538	10126	19024	10484	18486	13066	18416	16453	18127	9972	18546	10028	18159	9829	17464	10251	18286	13109	18510	17799	18325
03:53:44	25.2	18456	11042	18507	11351	18659	11474	18366	13228	18484	17310	18081	18085	18339	10937	18534	11309	18208	11217	17810	12963	18212	16792	17982	17831	9778	19123	10164	18644	10178	19076	10550	18634	13166	18565	16552	18225	10063	18682	10101	18210	9958	17449	10281	18412	13254	18540	17864	18422
03:54:59	25.2	18557	11064	18576	11420	18748	11537	18453	13318	18541	17375	18134	18074	18395	10955	18547	11285	18335	11253	17871	13035	18296	16732	18004	17951	9844	19187	10220	18713	10244	19218	10615	18668	13212	18627	16644	18293	10141	18703	10167	18320	10045	17553	10338	18461	13236	18634	17839	18468
03:56:14	25.2	18500	11098	18630	11362	18718	11558	18480	13299	18501	17373	18158	18164	18491	10973	18591	11336	18376	11232	17845	13058	18309	16812	18042	17997	9853	19226	10204	18677	10215	19241	10627	18665	13226	18624	16655	18319	10144	18717	10172	18323	10015	17563	10367	18469	13280	18621	17872	18518
03:57:29	25.2	18492	11088	18632	11381	18735	11546	18437	13342	18523	17354	18172	18127	18457	11010	18532	11296	18320	11273	17924	13069	18251	16798	18109	17907	9836	19118	10222	18736	10241	19127	10679	18677	13251	18660	16659	18338	10114	18777	10195	18316	10029	17619	10345	18405	13249	18634	17861	18502
03:58:44	25.2	18568	11134	18656	11413	18749	11543	18452	13296	18574	17426	18227	18103	18485	10983	18597	11357	18321	11322	17940	13045	18280	16812	18104	17944	9813	19166	10278	18709	10228	19247	10647	18664	13283	18706	16626	18282	10128	18795	10216	18348	10013	17620	10313	18404	13266	18614	17865	18479
03:59:59	25.2	18542	11080	18671	11396	18742	11582	18434	13370	18567	17399	18232	18141	18500	11031	18600	11353	18350	11332	17902	13104	18291	16777	18068	17912	9857	19218	10244	18747	10267	19212	10613	18664	13207	18640	16662	18329	10109	18777	10169	18365	10054	17574	10345	18438	13261	18681	17891	18573
04:01:14	25.2	18514	11090	18652	11414	18678	11579	18434	13316	18490	17313	18206	18120	18463	11018	18558	11367	18320	11309	17929	13036	18281	16771	18074	17925	9881	19202	10245	18743	10220	19237	10633	18715	13226	18632	16682	18359	10078	18765	10192	18335	10033	17629	10374	18497	13274	18739	17938	18529
04:02:29	25.2	18551	11067	18646	11368	18663	11542	18473	13337	18565	17405	18200	18076	18451	10989	18552	11317	18382	11222	17903	13027	18315	16807	18074	17945	9796	19176	10199	18709	10227	19164	10627	18709	13233	18649	16674	18323	10064	18788	10216	18384	10023	17576	10342	18490	13305	18667	17923	18460
04:03:44	25.2	18561	11170	18723	11450	18805	11593	18481	13416	18593	17491	18296	18104	18530	11045	18635	11403	18357	11365	17946	13128	18270	16848	18101	17955	9838	19221	10257	18767	10256	19251	10667	18743	13302	18699	16673	18300	10165	18796	10228	18363	10044	17668	10349	18529	13325	18726	17970	18566
04:04:59	25.2	18505	11113	18665	11424	18753	11548	18488	13332	18511	17338	18237	18085	18495	11010	18619	11322	18413	11287	17933	13049	18241	16833	18083	17939	9876	19155	10190	18780	10275	19195	10659	18718	13224	18640	16690	18323	10144	18739	10197	18388	10055	17591	10350	18438	13267	18707	17942	18513
04:06:14	25.2	18607	11136	18730	11412	18779	11600	18581	13412	18549	17452	18278	18197	18566	11025	18682	11428	18414	11342	17972	13063	18322	16816	18156	18028	9905	19267	10273	18806	10288	19262	10711	18744	13275	18690	16706	18363	10137	18788	10206	18455	10087	17629	10390	18493	13318	18677	17990	18535
04:07:29	25.2	18516	11087	18680	11401	18766	11564	18543	13322	18559	17416	18256	18137	18507	11001	18629	11389	18320	11325	17938	13090	18298	16840	18100	18020	9794	19258	10244	18746	10272	19257	10676	18700	13249	18711	16705	18330	10113	18859	10199	18370	10050	17644	10397	18522	13294	18698	17957	18498
04:08:44	25.2	18488	11066	18582	11382	18740	11530	18422	13320	18504	17439	18180	18125	18422	10977	18597	11372	18358	11272	17870	13062	18244	16798	18107	17974	9876	19222	10188	18702	10268	19153	10652	18771	13285	18615	16619	18338	10115	18747	10175	18378	10030	17645	10322	18495	13256	18660	17938	18547
04:09:59	25.2	18540	11095	18708	11439	18803	11630	18512	13365	18576	17482	18249	18199	18516	11041	18630	11379	18395	11296	17930	13080	18316	16850	18146	18023	9866	19273	10252	18774	10316	19277	10655	18700	13270	18718	16645	18338	10090	18858	10244	18416	10059	17604	10398	18545	13289	18712	17994	18565
04:11:14	25.2	18605	11124	18687	11435	18734	11591	18535	13388	18578	17449	18276	18210	18563	11054	18733	11402	18454	11307	18016	13057	18321	16832	18130	18006	9868	19269	10247	18814	10300	19270	10677	18766	13283	18755	16744	18358	10186	18867	10220	18382	10097	17699	10393	18537	13358	18779	17977	18600
04:12:29	25.2	18553	11135	18709	11414	18809	11630	18543	13409	18670	17432	18276	18185	18500	11062	18625	11348	18378	11321	17982	13074	18376	16814	18123	17961	9915	19262	10270	18731	10272	19288	10649	18754	13313	18723	16746	18366	10168	18755	10248	18450	10021	17673	10382	18488	13324	18641	17950	18564
04:13:44	25.2	18523	11088	18686	11412	18804	11562	18525	13331	18570	17407	18217	18187	18464	10986	18609	11402	18389	11315	18040	13114	18314	16896	18092	18015	9867	19242	10236	18721	10284	19238	10686	18848	13226	18654	16660	18341	10119	18794	10193	18391	10061	17598	10410	18427	13291	18773	17989	18527
04:14:59	25.2	18511	11110	18719	11429	18756	11577	18524	13370	18568	17451	18245	18160	18492	11042	18594	11385	18356	11325	17974	13100	18278	16834	18106	17958	9860	19199	10240	18709	10281	19198	10671	18764	13277	18706	16691	18371	10107	18688	10219	18407	10058	17625	10403	18387	13290	18717	17968	18514
04:16:14	25.2	18609	11116	18742	11376	18815	11634	18481	13356	18588	17441	18304	18172	18533	11012	18598	11347	18384	11318	18001	13107	18297	16852	18223	17942	9897	19296	10270	18832	10252	19259	10702	18743	13319	18705	16768	18373	10130	18825	10244	18440	10081	17647	10380	18546	13366	18671	18038	18594
04:17:29	25.2	18541	11097	18628	11376	18688	11575	18463	13330	18520	17485	18181	18089	18450	10984	18591	11382	18343	11287	17979	13088	18331	16807	18083	17925	9832	19244	10260	18776	10269	19249	10668	18681	13320	18591	16689	18370	10103	18788	10189	18425	10041	17650	10325	18490	13269	18649	17957	18515
04:18:44	25.2	18546	11027	18649	11417	18747	11524	18443	13339	18525	17418	18218	18135	18459	10990	18553	11352	18386	11222	17870	13038	18267	16810	18050	17922	9805	19149	10221	18650	10270	19192	10601	18695	13212	18636	16646	18245	10051	18737	10143	18368	10017	17621	10320	18460	13256	18643	17873	18533
04:19:59	25.2	18473	11036	18588	11360	18682	11508	18479	13282	18523	17448	18165	18110	18506	10984	18570	11306	18348	11226	17952	13039	18270	16786	18092	17940	9824	19171	10171	18620	10237	19178	10607	18705	13206	18613	16665	18291	10057	18755	10142	18393	9977	17577	10326	18416	13213	18587	17924	18420
04:21:14	25.2	18497	11103	18646	11403	18730	11582	18477	13335	18578	17418	18218	18117	18446	10988	18683	11380	18311	11298	17930	13057	18302	16807	18080	17946	9831	19182	10206	18726	10237	19216	10653	18700	13258	18688	16683	18343	10119	18766	10198	18433	10030	17640	10352	18500	13334	18663	17923	18479
04:22:29	25.2	18562	11129	18656	11409	18850	11549	18447	13374	18543	17505	18219	18157	18511	11004	18670	11367	18389	11354	18012	13106	18319	16839	18111	17964	9857	19209	10244	18847	10233	19192	10662	18760	13320	18678	16706	18384	10139	18785	10222	18405	10060	17636	10407	18450	13332	18731	17986	18528
04:23:44	25.2	18463	11116	18649	11393	18714	11544	18472	13393	18582	17371	18219	18179	18488	11041	18586	11351	18369	11302	17952	13086	18350	16823	18148	17972	9839	19290	10222	18749	10292	19241	10696	18700	13275	18717	16670	18333	10135	18785	10231	18406	10056	17616	10358	18510	13326	18668	17987	18560
04:24:59	25.2	18544	11129	18605	11420	18762	11566	18422	13313	18541	17412	18259	18137	18464	11081	18573	11372	18356	11260	17953	13130	18383	16876	18158	18005	9847	19254	10225	18753	10244	19265	10667	18763	13292	18660	16641	18374	10100	18759	10153	18426	10016	17649	10348	18504	13304	18643	17938	18502
04:26:14	25.2	18555	11090	18672	11430	18715	11551	18489	13370	18515	17475	18186	18103	18455	11009	18598	11349	18355	11292	17943	13074	18317	16873	18089	17925	9852	19216	10242	18801	10250	19197	10647	18727	13270	18569	16677	18300	10115	18752	10171	18386	10023	17660	10386	18502	13293	18676	17934	18481
04:27:29	25.2	18506	11099	18631	11394	18772	11627	18483	13322	18563	17464	18196	18119	18492	11000	18660	11360	18376	11307	17916	13091	18326	16875	18164	17932	9875	19202	10267	18753	10241	19192	10653	18678	13287	18670	16659	18311	10091	18737	10195	18376	10066	17635	10399	18506	13330	18696	17986	18534
04:28:44	25.2	18477	11037	18595	11356	18645	11506	18464	13249	18463	17344	18166	18067	18349	10972	18532	11288	18242	11185	17901	12951	18265	16689	17964	17890	9808	19144	10102	18673	10184	19117	10619	18640	13209	18597	16590	18252	10031	18753	10152	18266	9984	17540	10279	18411	13250	18557	17881	18451
04:29:59	25.2	18506	11073	18610	11384	18717	11520	18455	13328	18526	17400	18247	18083	18412	11005	18612	11324	18327	11216	17937	13049	18226	16765	18089	17956	9824	19172	10232	18692	10207	19195	10658	18659	13223	18635	16625	18297	10122	18745	10161	18367	10042	17552	10333	18500	13230	18682	17947	18445
04:31:14	25.2	18473	11085	18610	11353	18665	11545	18484	13331	18571	17416	18189	18080	18467	10964	18490	11320	18332	11260	17882	13033	18261	16772	18055	17885	9817	19207	10215	18705	10254	19179	10643	18691	13263	18675	16644	18337	10066	18752	10157	18379	9980	17562	10396	18483	13265	18562	17891	18548
04:32:29	25.2	18538	11144	18607	11425	18700	11563	18493	13389	18555	17433	18198	18179	18471	11033	18566	11358	18353	11298	17951	13102	18329	16851	18119	17974	9858	19177	10194	18708	10269	19194	10667	18738	13281	18653	16651	18325	10090	18789	10176	18331	10018	17587	10369	18490	13299	18661	17965	18445
04:33:44	25.2	18473	11061	18625	11416	18707	11546	18453	13341	18477	17356	18180	18096	18410	10931	18665	11312	18383	11269	17901	13054	18262	16749	18052	17973	9846	19237	10235	18692	10221	19225	10624	18648	13279	18669	16669	18278	10098	18746	10199	18336	10006	17602	10347	18437	13279	18680	17901	18498
04:34:59	25.2	18463	10990	18544	11390	18641	11490	18398	13250	18396	17322	18134	18064	18433	10945	18457	11287	18245	11234	17820	13028	18200	16735	17974	17905	9742	19174	10189	18654	10182	19121	10548	18649	13227	18597	16625	18248	10044	18668	10126	18305	9965	17499	10311	18411	13248	18581	17835	18416
04:36:14	25.2	18506	11055	18560	11387	18742	11541	18454	13309	18472	17375	18209	18037	18406	10982	18586	11341	18347	11246	17894	13089	18292	16850	18027	17917	9826	19194	10244	18772	10252	19166	10628	18733	13267	18639	16660	18306	10100	18739	10189	18331	10048	17536	10371	18442	13252	18657	17881	18466
04:37:29	25.2	18428	11036	18515	11324	18654	11543	18406	13270	18498	17368	18145	18071	18385	10978	18566	11303	18341	11273	17871	13042	18223	16809	18021	17912	9776	19111	10202	18733	10222	19089	10614	18621	13191	18574	16635	18277	10059	18667	10178	18308	10003	17557	10331	18425	13266	18614	17858	18417
04:38:44	25.2	18471	11076	18597	11376	18667	11543	18393	13321	18489	17313	18174	18074	18403	10965	18540	11307	18303	11307	17910	13027	18274	16747	17965	17906	9837	19155	10200	18717	10236	19158	10628	18641	13243	18613	16588	18300	10142	18675	10182	18322	9999	17584	10343	18445	13300	18584	17898	18452
04:39:59	25.2	18473	11102	18589	11404	18643	11576	18435	13299	18529	17438	18131	18120	18372	11054	18587	11349	18325	11341	17974	13106	18283	16810	18065	17984	9863	19169	10238	18755	10275	19179	10666	18637	13219	18617	16650	18286	10141	18754	10178	18353	10057	17568	10365	18479	13322	18623	17993	18439
04:41:14	25.2	18383	11045	18465	11315	18677	11477	18415	13218	18420	17380	18058	18029	18347	10973	18502	11294	18302	11218	17838	13034	18201	16749	17980	17843	9806	19140	10204	18686	10241	19095	10644	18646	13188	18546	16631	18265	10068	18622	10154	18345	9995	17543	10340	18402	13220	18564	17832	18388
04:42:29	25.2	18433	11010	18582	11328	18642	11519	18369	13277	18437	17360	18141	18002	18365	10923	18500	11280	18211	11217	17828	12995	18179	16711	17956	17890	9800	19093	10117	18663	10173	19080	10575	18604	13155	18530	16528	18192	10044	18684	10160	18323	9945	17498	10342	18367	13226	18581	17855	18396
04:43:44	25.2	18440	11067	18504	11342	18654	11491	18392	13303	18404	17312	18136	18041	18442	10963	18504	11319	18296	11265	17835	13057	18201	16766	18057	17883	9820	19135	10189	18665	10243	19156	10605	18650	13197	18620	16666	18220	10070	18681	10202	18287	10053	17577	10360	18423	13235	18619	17901	18421
04:44:59	25.2	18319	11024	18499	11298	18613	11515	18356	13214	18440	17339	18115	18001	18254	10899	18453	11256	18247	11202	17785	13007	18168	16741	17960	17864	9798	19081	10110	18628	10195	19052	10567	18599	13133	18563	16590	18212	10027	18633	10092	18285	9908	17523	10306	18366	13211	18520	17860	18327
04:46:14	25.2	18419	11072	18577	11367	18612	11483	18418	13289	18473	17413	18124	18038	18378	10962	18507	11262	18268	11269	17846	13009	18215	16870	18079	17843	9794	19119	10169	18660	10202	19171	10620	18700	13202	18565	16622	18300	10036	18736	10171	18272	9948	17575	10362	18437	13276	18597	17853	18416
04:47:29	25.2	18461	11058	18562	11338	18649	11518	18381	13327	18470	17332	18127	18065	18370	10975	18498	11349	18295	11202	17829	13002	18187	16768	17984	17916	9830	19144	10177	18678	10221	19138	10622	18646	13202	18600	16646	18239	10101	18723	10147	18326	9983	17558	10344	18415	13218	18606	17915	18435
04:48:44	25.2	18336	11051	18491	11343	18597	11462	18402	13273	18441	17386	18112	18040	18354	10926	18503	11317	18286	11257	17823	13007	18161	16785	17979	17839	9798	19104	10202	18695	10203	19111	10623	18587	13156	18514	16622	18208	10075	18683	10136	18320	9969	17468	10337	18389	13284	18590	17890	18393
04:49:59	25.2	18427	11065	18564	11368	18715	11504	18435	13306	18482	17360	18117	18016	18395	10964	18531	11305	18326	11250	17911	13023	18242	16814	18069	17896	9806	19127	10237	18645	10194	19175	10621	18648	13219	18579	16616	18268	10033	18729	10177	18266	10006	17501	10345	18422	13285	18612	17918	18435
04:51:14	25.2	18433	11019	18566	11312	18639	11440	18297	13256	18438	17358	18069	18004	18296	10923	18459	11278	18282	11240	17894	13020	18204	16748	17903	17854	9788	19085	10170	18690	10173	19071	10581	18620	13198	18540	16604	18204	10019	18648	10129	18273	10002	17528	10328	18414	13231	18551	17843	18376
04:52:29	25.2	18451	11093	18563	11394	18742	11506	18482	13339	18483	17385	18147	18044	18384	10990	18528	11345	18318	11253	17913	13070	18240	16794	18036	17916	9813	19202	10190	18690	10262	19175	10638	18660	13195	18568	16658	18265	10127	18685	10163	18364	10028	17623	10361	18430	13307	18620	17919	18447
04:53:44	25.2	18411	11038	18554	11349	18627	11475	18367	13301	18479	17396	18114	18028	18315	10938	18543	11325	18346	11258	17874	13019	18247	16748	18060	17901	9853	19177	10191	18688	10266	19140	10624	18593	13196	18587	16620	18261	10077	18663	10165	18271	10000	17578	10358	18386	13297	18613	17864	18372
04:54:59	25.2	18341	10937	18495	11265	18523	11431	18365	13184	18370	17278	18086	17941	18287	10900	18443	11269	18203	11168	17781	12971	18139	16720	17885	17767	9723	19064	10145	18571	10137	19057	10557	18567	13121	18471	16511	18133	10011	18620	10089	18243	9898	17490	10268	18332	13188	18539	17791	18381
04:56:14	25.2	18560	11092	18588	11343	18758	11556	18430	13366	18530	17436	18262	18044	18496	10993	18594	11407	18377	11305	17950	13047	18315	16834	18035	17930	9833	19162	10231	18690	10254	19137	10653	18690	13235	18679	16688	18341	10077	18750	10147	18345	10055	17551	10368	18429	13281	18630	17932	18468
04:57:29	25.2	18482	11107	18627	11384	18678	11516	18404	13374	18526	17391	18155	18112	18404	10985	18576	11339	18288	11318	17898	13119	18280	16832	18073	17914	9868	19248	10228	18693	10290	19208	10629	18669	13239	18657	16726	18314	10082	18768	10201	18354	10055	17615	10405	18438	13308	18597	17952	18428
04:58:44	25.2	18467	11065	18501	11348	18711	11498	18384	13269	18437	17338	18201	18022	18435	11008	18515	11315	18359	11224	17882	13024	18235	16772	18053	17945	9805	19095	10196	18675	10204	19117	10608	18625	13184	18569	16632	18227	10054	18757	10166	18316	10037	17571	10334	18410	13259	18618	17887	18445
04:59:59	25.2	18492	11098	18590	11394	18735	11564	18422	13323	18523	17409	18201	18134	18419	11035	18547	11369	18348	11342	17922	13095	18278	16874	18114	17981	9871	19156	10249	18699	10232	19233	10669	18697	13268	18629	16661	18278	10051	18768	10209	18394	10089	17586	10395	18473	13360	18673	17938	18476
05:01:14	25.2	18499	11016	18570	11353	18674	11568	18473	13333	18513	17407	18158	18123	18379	11020	18543	11355	18371	11288	17879	13108	18238	16795	18050	17879	9825	19223	10218	18711	10259	19110	10627	18623	13238	18637	16689	18285	10072	18766	10167	18356	10055	17553	10351	18409	13313	18631	17936	18453
05:02:29	25.2	18493	11080	18617	11450	18753	11597	18412	13419	18517	17432	18250	18077	18454	10984	18585	11355	18401	11316	17950	13145	18392	16846	18106	17947	9865	19231	10286	18740	10272	19171	10638	18739	13342	18604	16641	18318	10129	18845	10201	18341	10064	17636	10381	18478	13310	18688	17954	18499
05:03:44	25.2	18536	11086	18652	11412	18715	11547	18499	13451	18514	17456	18272	18100	18451	11012	18578	11347	18360	11299	17851	13086	18326	16881	18051	17963	9861	19197	10215	18741	10293	19207	10635	18703	13312	18618	16684	18344	10121	18765	10187	18391	10071	17630	10411	18531	13353	18707	17941	18487
05:04:59	25.2	18467	11049	18573	11317	18669	11452	18315	13307	18421	17361	18139	18024	18422	10933	18538	11261	18258	11214	17830	13049	18171	16779	17992	17871	9750	19150	10155	18666	10184	19110	10551	18598	13145	18588	16596	18253	10036	18689	10100	18230	9999	17567	10322	18401	13244	18597	17819	18368
05:06:14	25.2	18558	11108	18647	11431	18714	11546	18500	13337	18588	17438	18243	18150	18485	11050	18635	11397	18360	11339	17933	13101	18346	16907	18081	17991	9870	19256	10241	18757	10296	19229	10694	18727	13319	18686	16727	18306	10129	18817	10177	18416	10067	17644	10420	18473	13323	18718	17963	18529
05:07:29	25.3	18576	11110	18635	11407	18752	11561	18468	13372	18499	17431	18199	18085	18451	11044	18580	11426	18354	11302	17896	13101	18352	16929	18086	17994	9831	19179	10281	18728	10298	19218	10706	18712	13304	18645	16736	18340	10117	18792	10229	18435	10040	17629	10335	18525	13334	18678	17990	18503
05:08:44	25.2	18535	11056	18642	11404	18764	11558	18512	13358	18532	17445	18237	18118	18413	11040	18631	11309	18411	11303	17907	13097	18277	16839	18081	17985	9849	19223	10244	18690	10264	19228	10668	18695	13249	18670	16687	18326	10095	18778	10225	18337	10052	17610	10386	18475	13304	18683	17953	18505
05:09:59	25.2	18531	11120	18634	11418	18759	11613	18524	13375	18605	17455	18324	18144	18495	11090	18614	11396	18379	11297	17954	13169	18380	16915	18127	18044	9860	19233	10263	18804	10283	19192	10694	18757	13304	18678	16720	18370	10116	18806	10251	18397	10034	17626	10395	18527	13362	18747	18015	18523
05:11:14	25.3	18494	11108	18641	11382	18685	11531	18438	13377	18516	17446	18166	18082	18456	11030	18626	11306	18308	11311	17892	13118	18294	16842	18080	17913	9855	19196	10243	18747	10281	19224	10643	18716	13291	18664	16731	18329	10091	18826	10173	18419	10078	17642	10430	18451	13330	18706	17970	18460
05:12:29	25.3	18512	11084	18628	11411	18630	11502	18408	13349	18491	17504	18153	18105	18440	11037	18528	11333	18304	11277	17892	13086	18307	16919	18038	17945	9861	19206	10229	18779	10230	19263	10684	18748	13287	18610	16700	18289	10053	18807	10171	18402	10048	17598	10396	18427	13337	18631	17964	18497
05:13:44	25.3	18533	11126	18721	11432	18706	11581	18450	13360	18599	17522	18237	18183	18498	11020	18695	11339	18408	11356	17999	13120	18352	16863	18152	17982	9895	19272	10290	18775	10283	19296	10723	18733	13298	18696	16727	18360	10125	18837	10219	18415	10097	17668	10416	18569	13342	18756	18049	18577
05:14:59	25.3	18542	11125	18724	11451	18710	11600	18530	13374	18608	17424	18197	18138	18437	11061	18609	11409	18373	11316	17987	13141	18328	16852	18145	18006	9869	19237	10260	18768	10299	19286	10706	18707	13354	18633	16759	18295	10139	18810	10222	18391	10054	17620	10393	18499	13369	18696	17984	18549
05:16:14	25.3	18529	11128	18664	11428	18696	11594	18455	13393	18508	17420	18222	18113	18485	11024	18572	11339	18359	11285	17939	13123	18359	16857	18096	17949	9855	19191	10235	18796	10293	19220	10656	18696	13273	18616	16659	18276	10116	18814	10194	18412	10049	17622	10384	18509	13307	18699	18030	18476
05:17:29	25.3	18507	11098	18643	11374	18691	11527	18451	13339	18508	17448	18178	18073	18402	11030	18593	11354	18356	11301	17913	13120	18217	16847	18049	17901	9809	19240	10196	18751	10213	19186	10630	18677	13253	18614	16696	18222	10030	18740	10164	18350	10004	17622	10336	18480	13297	18631	17972	18493
05:18:44	25.3	18450	11044	18575	11359	18739	11540	18426	13295	18505	17427	18123	18044	18413	10978	18544	11264	18307	11206	17982	13006	18247	16829	17990	17908	9815	19127	10184	18705	10198	19163	10597	18669	13183	18626	16654	18291	10027	18695	10191	18343	9990	17562	10318	18458	13275	18640	17869	18399
05:19:59	25.3	18456	11085	18645	11391	18685	11514	18428	13382	18492	17381	18245	18067	18416	11022	18603	11336	18336	11317	18010	13155	18361	16896	18097	17987	9874	19200	10225	18794	10273	19202	10683	18751	13236	18685	16640	18370	10094	18775	10209	18375	10059	17653	10380	18504	13346	18646	17938	18497
05:21:14	25.3	18462	11024	18563	11338	18717	11500	18429	13352	18525	17402	18174	18094	18356	10972	18517	11314	18371	11295	17892	13067	18309	16827	18089	17913	9808	19192	10193	18709	10240	19108	10624	18667	13262	18637	16713	18309	10062	18752	10209	18325	10027	17584	10364	18493	13268	18622	17944	18441
05:22:29	25.3	18528	11113	18649	11399	18703	11526	18519	13385	18516	17451	18225	18070	18486	11018	18564	11408	18370	11306	17917	13103	18288	16878	18095	18014	9811	19239	10230	18721	10238	19171	10702	18710	13259	18730	16739	18323	10084	18800	10208	18330	10075	17642	10422	18468	13331	18733	17986	18509
05:23:44	25.3	18535	11130	18687	11483	18764	11505	18514	13386	18593	17533	18284	18166	18499	11016	18629	11380	18389	11379	17986	13085	18418	16942	18166	18026	9897	19238	10284	18816	10308	19311	10688	18797	13342	18714	16770	18382	10139	18803	10246	18461	10059	17696	10414	18519	13418	18749	18032	18528
05:24:59	25.3	18454	11061	18664	11399	18733	11586	18450	13390	18553	17503	18210	18221	18422	11008	18584	11258	18358	11245	17919	13067	18260	16876	18062	17968	9840	19202	10188	18716	10271	19228	10652	18750	13233	18649	16717	18288	10074	18785	10220	18362	10084	17607	10413	18449	13339	18672	17922	18517
05:26:14	25.3	18506	11032	18654	11354	18717	11536	18476	13329	18494	17392	18186	18120	18400	10942	18564	11327	18330	11263	17963	13059	18274	16838	18022	17935	9866	19225	10214	18732	10223	19198	10600	18682	13250	18655	16748	18303	10083	18740	10204	18331	10052	17639	10326	18484	13284	18693	17983	18430
05:27:29	25.3	18453	11041	18561	11328	18603	11525	18417	13288	18480	17408	18146	18064	18378	10990	18510	11315	18256	11179	17857	13019	18271	16776	18070	17877	9779	19199	10192	18723	10181	19135	10595	18671	13195	18583	16660	18282	9980	18720	10116	18346	9981	17557	10345	18415	13268	18580	17885	18450
05:28:44	25.3	18531	11084	18600	11441	18715	11519	18495	13349	18579	17431	18226	18102	18421	11051	18592	11363	18383	11305	17976	13083	18329	16877	18064	17973	9806	19232	10262	18731	10284	19258	10649	18720	13281	18626	16701	18346	10080	18789	10242	18438	10109	17649	10395	18501	13353	18663	18001	18537
05:29:59	25.3	18544	11108	18628	11463	18765	11490	18493	13389	18564	17466	18169	18078	18497	11017	18620	11413	18355	11278	17942	13120	18322	16942	18106	17958	9831	19263	10248	18700	10239	19220	10681	18738	13304	18672	16748	18319	10133	18840	10240	18412	10023	17635	10408	18486	13360	18685	17955	18524
05:31:14	25.3	18467	11132	18658	11409	18706	11547	18420	13379	18479	17421	18211	18148	18505	11005	18615	11349	18369	11286	17952	13146	18298	16825	18080	17912	9858	19201	10234	18702	10304	19161	10667	18741	13281	18675	16734	18326	10070	18747	10242	18368	10083	17600	10383	18488	13391	18676	18010	18433
05:32:29	25.3	18451	11124	18631	11387	18718	11544	18416	13342	18502	17421	18255	18106	18432	11058	18572	11364	18359	11289	17947	13115	18284	16867	18096	17943	9856	19193	10233	18749	10279	19236	10688	18676	13311	18621	16722	18314	10133	18759	10224	18416	10111	17577	10410	18493	13332	18693	17992	18525
05:33:44	25.3	18513	11100	18635	11407	18723	11542	18445	13343	18549	17446	18207	18114	18425	11006	18633	11364	18373	11319	17931	13117	18245	16875	18058	17964	9837	19132	10254	18714	10290	19292	10647	18738	13313	18605	16726	18290	10074	18727	10221	18351	10060	17621	10410	18472	13353	18658	17980	18481
05:34:59	25.3	18422	11020	18600	11346	18647	11504	18354	13317	18490	17448	18111	18028	18429	10979	18492	11329	18305	11271	17835	13089	18237	16872	17980	17841	9828	19179	10187	18678	10227	19182	10612	18678	13236	18598	16684	18228	10025	18607	10185	18281	10021	17554	10393	18368	13283	18656	17886	18404
05:36:14	25.3	18421	11084	18600	11361	18683	11522	18440	13365	18488	17473	18216	18105	18436	11014	18531	11380	18321	11283	17873	13113	18249	16866	18059	17953	9850	19208	10196	18716	10240	19169	10659	18672	13313	18609	16610	18328	10073	18759	10208	18344	10052	17536	10406	18410	13334	18639	17931	18436
05:37:29	25.3	18523	11097	18565	11374	18723	11512	18434	13341	18492	17399	18170	18108	18413	10975	18564	11326	18300	11263	17856	13050	18221	16832	18060	17897	9787	19204	10209	18676	10251	19205	10652	18673	13255	18559	16710	18237	10076	18737	10195	18347	10093	17583	10384	18424	13286	18563	17936	18373
05:38:44	25.3	18465	11121	18626	11372	18653	11521	18475	13310	18489	17415	18204	18109	18395	10984	18604	11339	18360	11324	17856	13087	18264	16887	18040	17945	9880	19100	10234	18717	10245	19173	10693	18683	13259	18682	16708	18276	10112	18770	10229	18357	10053	17619	10407	18355	13317	18629	18006	18513
05:39:59	25.3	18397	11044	18601	11353	18649	11469	18354	13339	18476	17440	18181	18101	18420	11031	18569	11326	18254	11293	17903	13081	18232	16832	18006	17853	9866	19181	10177	18725	10237	19198	10677	18635	13243	18596	16671	18285	10094	18728	10219	18326	10030	17541	10344	18414	13311	18627	17889	18403
05:41:14	25.3	18434	11113	18538	11373	18685	11512	18448	13328	18441	17415	18159	18007	18446	10985	18529	11319	18299	11257	17818	13098	18225	16795	18005	17923	9838	19149	10217	18640	10225	19184	10679	18670	13326	18620	16679	18254	10058	18702	10224	18325	10060	17549	10391	18438	13336	18644	17886	18473
05:42:29	25.3	18405	11029	18509	11325	18653	11459	18337	13302	18440	17365	18090	18005	18339	10943	18562	11282	18233	11230	17865	13029	18284	16756	18031	17878	9772	19106	10205	18593	10187	19156	10609	18625	13230	18557	16592	18218	10060	18737	10147	18260	10012	17503	10290	18376	13221	18594	17822	18371
05:43:44	25.3	18308	11052	18499	11343	18587	11491	18265	13270	18416	17354	18131	17975	18285	10972	18424	11278	18205	11214	17812	12993	18159	16809	17964	17813	9768	19104	10135	18553	10223	19129	10603	18564	13149	18575	16608	18259	10011	18657	10169	18226	9996	17458	10308	18320	13250	18529	17884	18360
05:44:59	25.3	18294	10973	18446	11243	18512	11372	18249	13175	18333	17257	17967	17907	18259	10832	18445	11194	18164	11132	17733	12951	18100	16708	17867	17752	9650	19036	10029	18552	10104	19028	10524	18502	13078	18425	16474	18159	9958	18528	9992	18176	9925	17433	10252	18286	13181	18453	17805	18294
05:46:14	25.3	18431	11086	18519	11343	18578	11493	18368	13326	18409	17424	18035	18055	18425	10909	18542	11306	18286	11254	17860	13116	18237	16823	18006	17855	9824	19114	10232	18651	10251	19136	10678	18605	13249	18549	16640	18244	10024	18723	10136	18307	9997	17557	10375	18404	13275	18566	17894	18405
05:47:29	25.3	18447	11076	18553	11356	18650	11504	18385	13316	18459	17341	18121	18019	18364	10960	18484	11333	18224	11284	17889	13074	18219	16768	17996	17916	9839	19124	10235	18681	10252	19149	10645	18586	13228	18612	16683	18230	10070	18706	10204	18294	9986	17540	10354	18317	13271	18560	17957	18429
05:48:44	25.3	18422	11021	18536	11330	18646	11475	18350	13293	18462	17357	18129	18051	18324	10922	18474	11273	18339	11249	17865	13021	18231	16768	17979	17883	9778	19083	10171	18638	10210	19104	10594	18682	13213	18531	16657	18240	10024	18681	10136	18313	9986	17537	10338	18389	13316	18566	17915	18384
05:49:59	25.3	18404	11069	18528	11335	18650	11556	18407	13336	18500	17426	18086	18042	18362	11030	18545	11301	18300	11290	17873	13019	18193	16882	18044	17919	9846	19147	10220	18716	10236	19158	10713	18616	13260	18581	16677	18245	10085	18679	10217	18244	10018	17518	10372	18470	13262	18608	17913	18451
05:51:14	25.3	18379	11046	18616	11397	18636	11511	18428	13318	18446	17411	18132	17991	18342	10999	18499	11331	18279	11235	17891	13065	18201	16842	18029	17882	9826	19104	10195	18686	10204	19051	10655	18635	13266	18578	16670	18200	10062	18650	10167	18312	10063	17511	10389	18440	13287	18596	17948	18448
05:52:29	25.3	18371	11049	18541	11319	18596	11477	18357	13335	18440	17365	18095	17961	18312	10953	18475	11270	18175	11266	17790	13039	18180	16761	17910	17828	9792	19130	10212	18594	10200	19024	10638	18569	13250	18557	16631	18191	10069	18651	10157	18264	10046	17549	10316	18327	13231	18551	17857	18413
05:53:44	25.3	18359	11015	18517	11346	18550	11477	18362	13279	18390	17356	18112	17989	18320	10933	18496	11262	18207	11268	17819	12992	18184	16762	17972	17808	9782	19125	10123	18526	10135	19073	10596	18586	13197	18497	16628	18175	10024	18643	10179	18261	9971	17484	10282	18327	13237	18582	17888	18374
05:54:59	25.3	18331	10915	18426	11206	18490	11324	18239	13213	18337	17261	17972	17934	18230	10848	18372	11132	18209	11146	17743	12932	18062	16683	17939	17749	9640	19001	10087	18521	10137	18994	10522	18469	13079	18461	16565	18145	9890	18541	10003	18172	9909	17365	10278	18297	13157	18427	17769	18277
05:56:14	25.3	18425	11042	18526	11361	18605	11491	18401	13310	18422	17412	18098	18007	18344	10972	18495	11311	18233	11238	17831	13057	18234	16861	17995	17872	9754	19092	10199	18617	10194	19142	10606	18629	13223	18583	16648	18208	10024	18649	10158	18267	9977	17491	10358	18312	13218	18590	17920	18396
05:57:29	25.3	18310	11040	18492	11291	18537	11473	18332	13338	18401	17342	18078	17928	18358	10917	18470	11269	18222	11239	17874	13073	18159	16770	17996	17824	9767	19107	10196	18694	10190	19053	10628	18570	13198	18524	16659	18207	10027	18689	10122	18314	10002	17513	10333	18412	13246	18529	17899	18354
05:58:44	25.3	18488	11089	18640	11395	18649	11559	18366	13381	18530	17472	18183	18111	18354	11023	18558	11363	18367	11288	17895	13083	18248	16831	18063	17891	9891	19201	10259	18724	10254	19196	10661	18694	13260	18642	16759	18281	10087	18738	10219	18284	10096	17589	10422	18443	13317	18690	17967	18433
05:59:59	25.3	18490	11076	18583	11376	18685	11530	18442	13365	18470	17442	18211	18078	18367	11013	18574	11350	18323	11308	17893	13093	18294	16917	18066	17926	9856	19167	10219	18732	10231	19188	10620	18701	13269	18633	16676	18317	10074	18735	10188	18341	10061	17588	10413	18430	13348	18629	17941	18494
06:01:14	25.3	18426	11086	18605	11348	18650	11517	18465	13375	18496	17453	18176	18039	18400	11014	18570	11362	18387	11302	17880	13121	18268	16886	18002	17879	9838	19157	10231	18664	10257	19126	10642	18711	13291	18600	16736	18229	10074	18793	10205	18361	10042	17551	10402	18392	13301	18621	17977	18490
06:02:29	25.3	18493	11105	18604	11414	18707	11548	18385	13362	18531	17442	18220	18091	18497	11019	18613	11410	18382	11295	17881	13152	18351	16887	18045	17891	9854	19118	10240	18737	10279	19172	10632	18715	13290	18614	16794	18245	10060	18701	10215	18340	10057	17615	10384	18484	13342	18662	17961	18477
06:03:44	25.3	18482	11157	18647	11398	18660	11531	18461	13362	18529	17461	18198	18086	18375	11064	18582	11335	18347	11333	17938	13137	18261	16845	18026	17950	9845	19191	10236	18730	10265	19252	10652	18764	13323	18663	16683	18313	10111	18729	10202	18393	10026	17588	10380	18443	13317	18630	17983	18451
06:04:59	25.3	18473	11131	18554	11373	18655	11502	18406	13329	18474	17437	18115	18121	18397	10982	18639	11327	18361	11257	17897	13090	18294	16798	17992	17912	9847	19184	10213	18724	10216	19144	10690	18709	13236	18657	16698	18348	10074	18695	10170	18403	10058	17615	10383	18411	13289	18654	18008	18497
06:06:14	25.3	18499	11080	18599	11409	18645	11535	18423	13312	18516	17449	18193	18118	18370	10961	18641	11365	18346	11284	17954	13060	18302	16854	18070	17926	9818	19243	10228	18713	10276	19151	10612	18672	13272	18683	16764	18271	10035	18786	10200	18369	10070	17557	10388	18431	13343	18663	17904	18467
06:07:29	25.3	18586	11147	18668	11441	18755	11595	18512	13412	18527	17502	18239	18092	18428	11055	18569	11408	18417	11365	17982	13142	18290	16937	18152	17943	9888	19257	10303	18775	10281	19243	10682	18715	13328	18686	16766	18370	10123	18807	10253	18418	10101	17640	10411	18499	13399	18704	18030	18528
06:08:44	25.3	18461	11057	18628	11367	18639	11481	18409	13330	18430	17417	18133	18040	18380	10962	18548	11305	18299	11266	17886	13084	18214	16847	17986	17910	9752	19131	10232	18679	10242	19132	10650	18692	13239	18596	16677	18251	10058	18749	10180	18312	10051	17555	10366	18416	13322	18638	17956	18474
06:09:59	25.3	18489	11107	18623	11385	18687	11520	18476	13304	18493	17522	18155	18111	18456	11022	18587	11344	18357	11280	17887	13120	18324	16913	18125	17954	9877	19259	10265	18718	10253	19197	10684	18741	13293	18661	16800	18322	10124	18779	10229	18355	10062	17600	10392	18486	13384	18693	17930	18483
06:11:14	25.3	18492	11169	18635	11390	18819	11553	18474	13393	18579	17482	18313	18189	18476	11071	18608	11391	18378	11376	17991	13117	18363	16900	18029	18005	9887	19223	10291	18779	10274	19248	10719	18768	13344	18676	16744	18368	10134	18828	10246	18400	10101	17702	10420	18490	13403	18736	17998	18516
06:12:29	25.3	18483	11076	18616	11387	18662	11541	18429	13374	18494	17447	18181	18067	18360	11057	18566	11361	18341	11287	17868	13086	18287	16880	18038	17928	9840	19172	10252	18707	10223	19224	10670	18694	13288	18687	16737	18320	10070	18736	10189	18347	10062	17568	10396	18486	13326	18621	17972	18461
06:13:44	25.3	18445	11062	18568	11382	18661	11492	18453	13365	18544	17456	18185	18049	18414	10981	18568	11332	18332	11303	17906	13099	18332	16854	18076	17852	9876	19174	10194	18687	10300	19193	10666	18729	13250	18655	16710	18222	10110	18737	10166	18305	10055	17613	10385	18434	13322	18628	17938	18443
06:14:59	25.3	18434	10977	18506	11257	18634	11456	18416	13295	18470	17425	18130	18028	18288	10931	18475	11293	18337	11236	17821	13045	18201	16796	17995	17867	9772	19214	10171	18655	10202	19111	10585	18599	13175	18560	16642	18206	10001	18673	10136	18279	9995	17497	10347	18360	13276	18534	17908	18426
06:16:14	25.3	18433	11054	18544	11341	18662	11462	18365	13271	18478	17391	18174	18043	18349	10919	18559	11226	18245	11269	17839	13067	18195	16816	18009	17899	9760	19150	10160	18726	10172	19119	10593	18571	13240	18601	16682	18258	9983	18718	10105	18319	9946	17521	10290	18432	13288	18576	17885	18362
06:17:29	25.3	18537	11145	18683	11416	18726	11568	18499	13344	18560	17526	18248	18113	18469	11065	18631	11448	18364	11344	17939	13176	18250	16925	18043	17989	9896	19215	10270	18721	10322	19221	10685	18745	13331	18694	16795	18329	10141	18835	10271	18393	10080	17674	10430	18483	13406	18694	18083	18536
06:18:44	25.3	18519	11099	18606	11358	18764	11526	18502	13424	18519	17450	18180	18116	18426	11025	18655	11357	18364	11316	17929	13143	18319	16929	18188	17999	9876	19239	10230	18718	10313	19187	10729	18809	13321	18708	16780	18362	10094	18793	10212	18369	10075	17631	10423	18496	13381	18705	18025	18494
06:19:59	25.3	18459	11064	18665	11375	18676	11565	18410	13375	18496	17436	18226	18100	18404	11043	18571	11400	18364	11313	17923	13157	18316	16887	18084	18030	9805	19184	10220	18739	10296	19198	10665	18721	13284	18646	16767	18263	10110	18788	10200	18371	10073	17601	10420	18454	13376	18677	17985	18525
06:21:14	25.3	18492	11060	18590	11326	18671	11525	18470	13349	18487	17438	18153	18105	18440	11008	18580	11356	18317	11274	17905	13123	18258	16847	18081	17921	9828	19169	10240	18653	10260	19193	10662	18660	13286	18613	16692	18280	10056	18778	10100	18367	10046	17571	10390	18427	13342	18675	17986	18461
06:22:29	25.3	18450	11077	18602	11376	18713	11563	18396	13428	18553	17525	18292	18148	18417	11053	18635	11359	18343	11299	17979	13125	18349	16870	18129	17901	9859	19273	10238	18799	10288	19239	10661	18713	13258	18689	16712	18274	10093	18811	10235	18372	10101	17619	10403	18479	13365	18621	18035	18476
06:23:44	25.3	18481	11082	18682	11376	18716	11546	18435	13403	18530	17471	18144	18120	18459	11005	18580	11379	18338	11304	17977	13124	18311	16877	18072	17982	9819	19194	10200	18741	10254	19238	10682	18678	13301	18619	16741	18324	10072	18744	10197	18320	10070	17609	10425	18476	13381	18635	17981	18436
06:24:59	25.3	18414	11069	18611	11362	18666	11473	18436	13338	18481	17469	18174	18093	18397	11019	18536	11294	18319	11241	17877	13135	18231	16857	18074	17918	9811	19187	10168	18747	10248	19190	10628	18726	13283	18628	16673	18238	10060	18781	10175	18358	10054	17594	10364	18422	13368	18624	17965	18464
06:26:14	25.3	18380	11032	18545	11331	18619	11404	18341	13284	18449	17423	18086	18011	18393	10958	18507	11315	18303	11233	17849	13038	18263	16821	17987	17877	9797	19082	10170	18638	10197	19078	10642	18633	13213	18605	16701	18225	10021	18687	10135	18307	9985	17519	10325	18423	13227	18562	17916	18426
06:27:29	25.3	18532	11124	18597	11421	18716	11524	18390	13371	18497	17464	18190	18060	18369	11027	18567	11343	18329	11350	17879	13120	18315	16858	18075	17967	9849	19194	10210	18753	10237	19117	10685	18690	13334	18654	16733	18261	10068	18713	10226	18407	10082	17594	10477	18487	13303	18604	17918	18531
06:28:44	25.3	18432	11122	18619	11381	18739	11505	18448	13356	18509	17508	18212	18055	18438	10995	18613	11342	18297	11303	17858	13087	18281	16854	18064	17877	9855	19174	10215	18680	10283	19147	10680	18757	13256	18657	16747	18276	10050	18762	10189	18332	10093	17635	10373	18449	13357	18665	17985	18458
06:29:59	25.3	18457	11103	18589	11382	18671	11509	18443	13342	18529	17432	18147	18032	18369	11024	18591	11324	18342	11307	17894	13078	18297	16896	17983	17950	9814	19199	10186	18704	10223	19142	10654	18692	13276	18595	16738	18212	10058	18735	10183	18379	10048	17556	10360	18415	13359	18626	17984	18413
06:31:14	25.3	18465	11109	18583	11393	18754	11508	18442	13352	18497	17449	18207	18052	18367	10968	18501	11294	18286	11279	17906	13133	18294	16864	18060	17922	9817	19201	10227	18722	10224	19148	10654	18609	13258	18532	16669	18255	10058	18727	10177	18311	10058	17545	10395	18416	13309	18643	17944	18480
06:32:29	25.3	18377	10985	18559	11342	18635	11472	18359	13298	18424	17395	18101	17997	18302	10947	18509	11289	18257	11246	17826	13018	18255	16787	18029	17881	9792	19124	10212	18686	10222	19115	10615	18616	13243	18573	16661	18203	10025	18640	10161	18298	10029	17490	10376	18406	13301	18580	17934	18403
06:33:44	25.3	18487	11102	18635	11397	18658	11530	18486	13372	18525	17485	18175	18083	18413	11023	18605	11378	18398	11349	17943	13104	18305	16908	18091	17903	9847	19217	10241	18757	10282	19186	10681	18689	13259	18658	16756	18325	10076	18767	10237	18392	10085	17582	10441	18426	13375	18627	17970	18471
06:34:59	25.3	18460	11087	18598	11392	18709	11486	18386	13362	18515	17463	18169	18066	18403	11021	18541	11319	18343	11315	17903	13071	18296	16908	18008	17896	9810	19159	10231	18664	10254	19215	10653	18661	13243	18607	16711	18284	10078	18739	10218	18331	10061	17606	10411	18446	13353	18605	17954	18471
06:36:14	25.3	18423	11013	18533	11331	18611	11498	18377	13300	18448	17423	18097	18029	18339	10971	18507	11298	18302	11230	17796	13045	18195	16874	18023	17912	9778	19153	10159	18717	10206	19116	10607	18663	13226	18538	16690	18210	10004	18635	10158	18261	10027	17592	10364	18406	13287	18572	17892	18404
06:37:29	25.3	18440	11105	18594	11402	18691	11509	18402	13387	18481	17453	18214	18106	18371	11034	18503	11345	18310	11267	17893	13087	18270	16879	18031	17944	9840	19190	10188	18754	10268	19223	10642	18699	13226	18565	16767	18270	10047	18712	10210	18275	10051	17590	10424	18425	13318	18562	17967	18440
06:38:44	25.3	18311	10955	18488	11190	18536	11350	18311	13224	18366	17337	18010	17948	18261	10875	18447	11222	18196	11140	17787	12980	18117	16727	17904	17749	9721	19116	10084	18552	10163	19030	10573	18554	13160	18530	16583	18128	9934	18613	10116	18167	9943	17451	10280	18327	13249	18519	17865	18324
06:39:59	25.3	18471	11094	18617	11373	18688	11554	18374	13335	18520	17433	18203	18068	18403	11011	18564	11379	18331	11274	17906	13138	18180	16844	18038	17889	9835	19125	10200	18757	10249	19118	10639	18694	13298	18595	16722	18262	10103	18723	10176	18258	10055	17578	10409	18434	13361	18597	17967	18421
06:41:14	25.3	18409	11052	18569	11332	18639	11528	18354	13306	18396	17383	18123	18021	18323	10933	18525	11273	18250	11237	17839	13057	18168	16814	17974	17850	9707	19158	10204	18667	10209	19086	10654	18552	13248	18574	16653	18184	10038	18663	10161	18318	9992	17483	10374	18375	13252	18511	17893	18387
06:42:29	25.3	18474	11019	18510	11363	18632	11503	18383	13344	18481	17466	18139	18049	18410	11028	18534	11368	18249	11293	17890	13055	18223	16897	18046	17927	9836	19163	10238	18661	10281	19141	10674	18688	13232	18636	16632	18228	10044	18697	10217	18335	10030	17585	10389	18402	13363	18620	17947	18424
06:43:44	25.3	18344	11006	18429	11328	18471	11445	18319	13228	18351	17308	18039	17936	18267	10912	18403	11252	18180	11181	17792	12993	18164	16749	17865	17789	9762	19080	10143	18515	10201	19039	10619	18567	13171	18529	16605	18134	9967	18640	10112	18228	9949	17460	10298	18290	13241	18406	17802	18326
06:44:59	25.3	18402	11091	18475	11330	18609	11493	18305	13240	18355	17353	18038	17978	18317	10964	18540	11314	18257	11241	17796	13061	18266	16817	17957	17805	9844	19095	10136	18621	10263	19098	10621	18645	13251	18540	16638	18154	10014	18602	10147	18293	10017	17530	10370	18261	13277	18543	17932	18344
06:46:14	25.3	18401	11054	18497	11342	18614	11491	18354	13327	18419	17394	18125	17960	18333	10944	18490	11317	18243	11284	17843	13056	18238	16827	17949	17884	9811	19090	10177	18587	10236	19113	10637	18596	13201	18543	16681	18247	10014	18641	10166	18293	10021	17504	10351	18423	13303	18565	17894	18390
06:47:29	25.3	18316	11022	18482	11351	18577	11455	18375	13267	18380	17332	18073	17991	18354	10982	18469	11277	18229	11212	17840	13039	18166	16837	17946	17886	9770	19034	10195	18575	10218	19094	10592	18643	13239	18583	16655	18204	10000	18706	10164	18262	10011	17510	10344	18362	13253	18498	17929	18399
06:48:44	25.3	18338	11018	18495	11314	18555	11429	18289	13265	18430	17389	18114	17965	18332	10993	18465	11280	18294	11199	17752	13033	18196	16769	17957	17858	9771	19089	10156	18591	10200	19047	10607	18660	13197	18569	16660	18211	9966	18626	10143	18277	10016	17606	10321	18323	13263	18599	17889	18331
06:49:59	25.3	18350	11072	18495	11311	18572	11480	18342	13350	18407	17446	18068	18052	18321	10998	18482	11282	18286	11232	17883	13027	18209	16792	17967	17826	9797	19107	10202	18613	10257	19102	10612	18614	13214	18517	16697	18205	10025	18622	10160	18315	10005	17508	10379	18367	13281	18564	17870	18403
06:51:14	25.3	18315	11078	18502	11322	18575	11451	18362	13308	18425	17338	18038	17965	18323	10946	18439	11248	18184	11207	17790	13040	18110	16807	17972	17791	9745	18999	10153	18613	10161	19051	10613	18619	13158	18530	16611	18139	9999	18623	10127	18275	10014	17435	10359	18317	13268	18551	17834	18367
06:52:29	25.3	18380	11046	18458	11243	18561	11460	18308	13287	18450	17368	18091	17961	18292	10925	18483	11244	18218	11220	17805	12958	18173	16823	17914	17824	9720	19055	10173	18605	10171	19007	10592	18554	13197	18544	16640	18205	9976	18620	10144	18239	9979	17477	10324	18315	13286	18517	17856	18331
06:53:44	25.3	18343	10990	18475	11274	18533	11432	18259	13248	18394	17357	18040	17935	18246	10901	18381	11205	18206	11197	17818	12985	18123	16742	17926	17812	9706	19035	10154	18591	10175	19029	10608	18578	13223	18507	16623	18189	9956	18608	10133	18228	9946	17451	10293	18265	13256	18431	17884	18320
06:54:59	25.3	18444	11058	18581	11363	18597	11553	18371	13366	18469	17448	18150	17983	18419	11069	18529	11345	18298	11298	17831	13019	18152	16852	18049	17851	9821	19156	10225	18687	10225	19128	10630	18673	13245	18643	16718	18247	10070	18697	10208	18352	10044	17535	10396	18476	13284	18599	17952	18410
06:56:14	25.3	18456	11075	18544	11377	18583	11501	18405	13352	18478	17411	18110	18056	18411	11008	18503	11356	18288	11293	17884	13115	18187	16791	18050	17898	9816	19110	10229	18699	10284	19123	10659	18644	13231	18541	16707	18252	10059	18655	10184	18287	10066	17511	10372	18413	13321	18584	17980	18397
06:57:29	25.3	18401	11050	18487	11268	18623	11461	18312	13292	18380	17358	18036	17935	18353	10913	18511	11295	18220	11218	17886	13032	18212	16797	18003	17858	9791	19092	10172	18619	10188	19098	10625	18614	13206	18574	16677	18229	10039	18617	10141	18284	10017	17481	10340	18347	13273	18550	17872	18374
06:58:44	25.3	18447	11095	18591	11393	18632	11519	18453	13385	18503	17448	18167	18096	18434	10977	18586	11347	18308	11307	17896	13129	18283	16883	18007	17881	9841	19174	10199	18731	10303	19172	10698	18659	13309	18625	16766	18297	10072	18742	10203	18315	10091	17567	10405	18421	13323	18583	17979	18455
06:59:59	25.3	18356	11020	18531	11302	18532	11453	18307	13291	18397	17352	18128	17982	18346	10940	18472	11301	18230	11239	17796	13037	18169	16868	17971	17839	9757	19126	10184	18638	10238	19072	10655	18591	13190	18575	16680	18199	10021	18631	10160	18206	10006	17538	10339	18342	13294	18496	17905	18372
07:01:14	25.3	18471	11076	18575	11353	18661	11522	18343	13327	18500	17430	18136	18026	18349	11031	18573	11352	18288	11322	17907	13109	18283	16866	18002	17929	9819	19214	10229	18645	10269	19140	10697	18714	13258	18584	16741	18307	10106	18631	10236	18338	10039	17570	10391	18427	13370	18563	17928	18423
07:02:29	25.3	18472	11060	18588	11386	18595	11475	18406	13347	18454	17457	18173	18114	18366	10963	18520	11313	18297	11296	17888	13088	18255	16915	18034	17906	9828	19165	10230	18703	10239	19198	10658	18654	13249	18592	16754	18258	10075	18728	10237	18330	10079	17602	10396	18424	13383	18583	17993	18427
07:03:44	25.3	18426	11076	18614	11346	18638	11542	18446	13336	18446	17400	18190	18079	18326	10986	18524	11323	18256	11315	17917	13099	18265	16860	18034	17851	9817	19154	10203	18694	10280	19142	10656	18677	13273	18629	16727	18227	10051	18697	10206	18347	10071	17575	10398	18473	13325	18601	18003	18481
07:04:59	25.3	18481	11080	18600	11375	18694	11521	18405	13365	18475	17493	18195	18060	18400	11054	18571	11389	18318	11301	17946	13065	18262	16848	18042	17954	9825	19184	10269	18763	10296	19167	10647	18675	13282	18612	16769	18296	10089	18759	10230	18322	10073	17551	10433	18432	13377	18659	17953	18404
07:06:14	25.3	18494	11074	18611	11397	18684	11528	18461	13383	18497	17443	18223	18099	18439	11065	18573	11374	18332	11303	17944	13153	18294	16943	18083	17935	9879	19162	10254	18775	10316	19174	10721	18712	13318	18701	16778	18321	10084	18815	10208	18393	10071	17639	10477	18508	13383	18631	18002	18499
07:07:29	25.3	18486	11132	18603	11373	18682	11526	18473	13401	18498	17463	18225	18060	18415	11050	18629	11359	18354	11339	17885	13167	18203	16917	18061	17929	9821	19292	10264	18708	10324	19142	10694	18692	13327	18630	16770	18326	10083	18807	10241	18377	10102	17591	10420	18469	13379	18661	18042	18485
07:08:44	25.3	18393	11051	18577	11335	18616	11543	18427	13330	18445	17419	18170	18039	18454	11056	18548	11341	18304	11278	17967	13128	18293	16882	18074	17963	9825	19142	10231	18697	10239	19186	10645	18697	13257	18578	16729	18299	10035	18763	10168	18333	10043	17553	10387	18407	13362	18659	18041	18384
07:09:59	25.3	18440	11104	18539	11387	18722	11560	18398	13411	18483	17460	18180	18071	18425	11028	18552	11412	18322	11294	17884	13136	18326	16949	18085	17923	9863	19221	10235	18730	10309	19240	10697	18707	13335	18634	16784	18242	10105	18795	10193	18368	10054	17624	10462	18410	13435	18608	18061	18529
07:11:14	25.3	18464	11131	18618	11368	18725	11528	18477	13387	18481	17444	18171	18075	18384	11052	18584	11367	18346	11267	17942	13135	18338	16900	18037	17982	9894	19194	10295	18698	10309	19207	10723	18688	13308	18649	16741	18298	10117	18748	10218	18417	10075	17612	10436	18479	13358	18622	17957	18409
07:12:29	25.3	18455	11060	18660	11404	18742	11596	18462	13404	18553	17543	18238	18113	18439	11083	18630	11393	18377	11339	17942	13162	18334	16944	18128	17962	9844	19243	10275	18767	10319	19263	10725	18790	13344	18657	16791	18347	10117	18716	10264	18351	10106	17638	10458	18560	13402	18710	18023	18493
07:13:44	25.3	18430	11129	18608	11386	18678	11513	18382	13384	18499	17534	18244	18134	18460	11010	18565	11401	18322	11377	17968	13113	18278	16955	18050	17962	9841	19176	10245	18793	10280	19203	10698	18770	13346	18730	16789	18306	10036	18801	10211	18375	10085	17617	10419	18433	13389	18677	17998	18490
07:14:59	25.3	18514	11106	18692	11352	18706	11548	18439	13401	18522	17560	18159	18099	18449	11046	18584	11372	18317	11346	17913	13114	18317	16905	18067	17966	9849	19206	10251	18730	10288	19255	10717	18725	13290	18669	16853	18361	10117	18802	10244	18362	10117	17636	10439	18525	13420	18651	18024	18478
07:16:14	25.3	18518	11153	18642	11385	18716	11515	18511	13385	18494	17513	18168	18146	18438	11039	18612	11388	18365	11306	17908	13115	18395	16884	18106	17914	9850	19180	10283	18730	10302	19189	10728	18684	13307	18656	16757	18320	10087	18765	10222	18327	10101	17625	10422	18466	13405	18723	18008	18490
07:17:29	25.3	18430	11000	18600	11341	18637	11464	18407	13325	18511	17457	18191	18048	18395	10988	18556	11325	18396	11282	17913	13097	18261	16928	18038	17936	9774	19185	10210	18704	10201	19224	10668	18638	13292	18656	16737	18258	10036	18686	10162	18326	10052	17518	10400	18418	13284	18603	17994	18482
07:18:44	25.3	18459	11121	18574	11397	18637	11497	18454	13364	18467	17467	18225	18075	18501	10997	18621	11374	18331	11321	17901	13083	18285	16919	18103	17973	9836	19193	10239	18731	10278	19126	10665	18689	13341	18674	16740	18253	10060	18763	10213	18335	10037	17581	10391	18466	13380	18621	17997	18518
07:19:59	25.3	18566	11120	18681	11445	18705	11600	18462	13384	18535	17489	18247	18156	18483	11113	18688	11405	18379	11344	17970	13176	18320	17015	18117	17994	9880	19253	10303	18758	10328	19288	10717	18701	13368	18770	16840	18381	10088	18808	10240	18390	10113	17611	10483	18529	13386	18681	18106	18519
07:21:14	25.3	18434	11084	18516	11326	18616	11507	18387	13344	18476	17464	18194	18095	18351	11025	18554	11377	18399	11282	17978	13124	18225	16977	18034	17923	9846	19152	10197	18669	10263	19146	10661	18642	13306	18647	16761	18306	10041	18682	10201	18364	10091	17625	10417	18431	13327	18625	17971	18364
07:22:29	25.3	18447	11108	18692	11389	18746	11546	18471	13405	18486	17457	18168	18090	18388	11020	18592	11362	18336	11314	17944	13100	18345	16976	18067	17907	9905	19240	10269	18764	10339	19192	10694	18672	13307	18664	16809	18280	10072	18776	10202	18362	10115	17636	10424	18464	13356	18582	18036	18463
07:23:44	25.3	18415	11050	18570	11353	18654	11471	18358	13309	18414	17454	18110	17993	18368	10947	18584	11252	18279	11272	17891	13085	18230	16851	18012	17929	9714	19197	10198	18645	10212	19089	10619	18676	13252	18591	16682	18247	9968	18722	10136	18335	10017	17539	10369	18421	13325	18605	18035	18463
07:24:59	25.3	18408	11028	18523	11317	18648	11437	18402	13294	18474	17475	18186	18008	18388	11021	18461	11287	18298	11259	17918	13070	18248	16785	18060	17948	9789	19136	10210	18597	10206	19151	10607	18599	13266	18584	16690	18259	9983	18706	10137	18284	10029	17580	10376	18453	13278	18664	17918	18418
07:26:14	25.3	18471	11045	18585	11354	18718	11489	18399	13290	18460	17451	18160	18016	18373	11001	18543	11315	18333	11282	17944	13108	18299	16903	18038	17885	9761	19147	10173	18682	10262	19184	10676	18717	13240	18610	16735	18271	10059	18722	10198	18331	10010	17577	10388	18440	13335	18621	17979	18400
07:27:29	25.3	18490	11128	18617	11431	18663	11569	18495	13387	18546	17559	18163	18082	18418	11067	18611	11416	18367	11313	17871	13148	18320	16922	18093	17865	9876	19237	10288	18704	10288	19166	10714	18706	13363	18640	16842	18359	10109	18767	10265	18357	10064	17582	10462	18504	13404	18669	18024	18475
07:28:44	25.3	18487	11077	18551	11418	18742	11529	18419	13317	18505	17506	18214	18132	18425	11028	18581	11347	18332	11297	17932	13148	18272	16967	18050	17984	9838	19162	10236	18802	10265	19223	10719	18713	13302	18669	16757	18299	10058	18704	10210	18333	10129	17602	10469	18480	13379	18626	17991	18514
07:29:59	25.3	18474	11061	18567	11360	18672	11581	18376	13375	18533	17494	18199	18094	18418	11020	18628	11353	18378	11301	17868	13095	18275	16971	18056	17932	9844	19211	10215	18727	10258	19185	10697	18699	13281	18590	16778	18305	10049	18805	10181	18370	10100	17589	10408	18456	13355	18686	17987	18501
07:31:14	25.3	18395	11124	18579	11358	18624	11458	18330	13318	18502	17436	18224	18014	18372	10969	18548	11335	18295	11285	17829	13063	18243	16903	18070	17932	9800	19194	10219	18644	10239	19146	10625	18642	13318	18608	16684	18226	10016	18640	10173	18299	10048	17502	10387	18418	13316	18573	17975	18388
07:32:29	25.3	18392	11070	18504	11334	18692	11512	18421	13359	18432	17450	18093	18045	18327	10985	18471	11304	18299	11261	17847	13120	18195	16839	17976	17873	9801	19173	10229	18695	10196	19181	10636	18651	13269	18568	16686	18290	10022	18699	10176	18318	10055	17547	10368	18410	13359	18578	17992	18386
07:33:44	25.3	18476	11039	18573	11301	18626	11488	18397	13332	18417	17399	18112	18019	18306	10969	18474	11223	18253	11295	17881	13053	18256	16898	18026	17857	9778	19130	10219	18692	10259	19115	10656	18700	13261	18599	16773	18241	10029	18744	10214	18309	10039	17534	10366	18413	13340	18597	17970	18452
07:34:59	25.3	18359	10997	18471	11328	18580	11437	18354	13317	18364	17417	18155	17962	18384	10908	18497	11283	18254	11211	17811	13032	18201	16849	17976	17844	9758	19117	10207	18616	10245	19125	10644	18550	13181	18541	16676	18189	9999	18643	10108	18250	10010	17511	10349	18422	13338	18551	17878	18454
07:36:14	25.3	18361	11029	18503	11316	18640	11483	18359	13290	18442	17424	18052	18008	18320	10959	18461	11240	18188	11263	17844	13038	18206	16820	18012	17850	9745	19072	10159	18615	10216	19147	10611	18575	13232	18532	16647	18235	10000	18621	10129	18283	9929	17539	10383	18350	13318	18538	17880	18365
07:37:29	25.3	18291	11028	18503	11308	18532	11434	18320	13197	18402	17338	18070	17934	18280	10917	18429	11247	18229	11204	17776	12971	18177	16816	17965	17820	9748	19056	10166	18578	10213	19091	10591	18541	13195	18545	16628	18136	9972	18652	10128	18271	9998	17430	10356	18303	13250	18548	17881	18326
07:38:44	25.3	18379	11084	18533	11391	18598	11538	18317	13325	18376	17456	18201	18019	18326	10961	18550	11287	18342	11258	17836	13081	18188	16818	18034	17885	9805	19106	10203	18672	10247	19132	10647	18633	13257	18653	16732	18263	10008	18630	10180	18364	10001	17582	10416	18384	13346	18570	18019	18498
07:39:59	25.3	18365	11082	18528	11345	18559	11468	18267	13308	18420	17354	18096	17932	18338	10918	18459	11286	18168	11252	17799	13088	18191	16846	17989	17851	9787	19036	10207	18572	10261	19100	10619	18574	13241	18561	16689	18187	10008	18634	10165	18279	10037	17561	10368	18362	13293	18553	17838	18368
07:41:14	25.3	18348	11022	18510	11379	18618	11529	18391	13344	18417	17435	18122	18025	18383	11023	18541	11309	18272	11289	17859	13084	18213	16890	17980	17941	9819	19107	10213	18651	10242	19122	10681	18663	13270	18627	16672	18222	10037	18661	10174	18289	10061	17523	10373	18398	13308	18557	17933	18374
07:42:29	25.3	18326	11040	18518	11343	18584	11478	18294	13300	18408	17409	18086	17983	18310	10961	18462	11244	18220	11272	17803	13093	18221	16845	17999	17779	9736	19157	10144	18632	10217	19105	10632	18583	13272	18515	16685	18180	10007	18589	10159	18291	10027	17519	10322	18341	13255	18510	17855	18365
07:43:44	25.3	18289	10984	18477	11316	18498	11412	18229	13230	18313	17287	18076	17914	18271	10953	18428	11259	18199	11132	17781	13000	18136	16783	17928	17746	9796	19022	10138	18620	10164	19054	10600	18511	13214	18500	16653	18157	9959	18624	10105	18230	9964	17469	10337	18303	13206	18526	17899	18312
07:44:59	25.3	18297	10968	18385	11223	18470	11444	18237	13239	18311	17244	17995	17911	18260	10897	18374	11186	18184	11150	17705	12979	18123	16763	17882	17753	9714	19054	10144	18584	10176	18979	10573	18468	13174	18443	16606	18087	9903	18557	10078	18142	9950	17435	10334	18238	13246	18443	17838	18293
[truncated: 120 more rows]
[truncated: 12 more columns]

## Sheet: Concentrations (Figure S9)
680.091	684.781
691.844	681.848
700.102	672.487
685.827	656.923
684.295	678.746
695.805	675.383
-8.10585	2.28259
-1.08057	0.320746
5.1226	13.9229
179.708	184.828
583.699	553.804
678.41	665.405
3.31585	7.2669
[truncated: 11 more rows]
